# Supplementary material for: Structural equation modelling of food safety knowledge, attitude and practices among consumers in Malaysia
Source: PLoS One. 2020 Jul 8;15(7):e0235870. doi: 10.1371/journal.pone.0235870 (PMC7343170; doi:10.1371/journal.pone.0235870)
Supplement: S1 Data — (XLSX) [file pone.0235870.s002.xlsx]

## Sheet: Sheet 1
1. Gender (Jantina)	2. Age (Umur)	3. Education Level (Tahap Pendidikan)	4. Have you experienced food poisoning before? (Pernahkah anda mengalami keracunan makanan sebelum ini?)	Symptoms	6. Do you prepare your own / familly meals? (Adakah anda menyediakan makanan untuk sendiri / keluarga anda?)	7. If you use a thermometer, how do you use it to check the temperature of the food? (Jika anda guna termometer, bagaimanakah anda menggunakannya untuk memeriksa suhu makanan?)	8. If you do not use a thermometer, what is the main reason for not using it? (Jika anda tidak guna termometer, apakah sebab utama anda tidak menggunakannya?)	8.b. We would like to understand consumer’s awareness of food safety. Please select the most appropriate response for each statement: (Kami ingin memahami kesedaran pengguna berkaitan dengan keselamatan makanan. Sila pilih kenyataan yang paling sesuai:)	8.b.1. Hands should be washed before meal preparation to prevent food poisoning (Tangan harus dibasuh sebelum penyediaan makanan untuk mencegah keracunan makanan)	8.b.2. Diarrhoea can be transmitted by consuming contaminated food (Cirit birit boleh disebarkan dengan memakan makanan yang tercemar)	8.b.3. Pets are allowed into the kitchen area (Haiwan peliharaan dibenarkan masuk ke kawasan dapur)	8.b.4. Raw chicken should be washed before preparation (Ayam mentah harus dibasuh sebelum penyediaan)	8.b.5. If cooking meat and poultry, the juices should be clear and not pink when cooked (Jika memasak daging dan ayam, jus daging/ayam mestilah jelas dan tidak berwarna merah jambu setelah dimasak)	8.b.6. Runny eggs are safe to eat (Telur yang cair adalah selamat untuk dimakan)	8.b.7. Separate equipment such as chopping boards and utensils are used for raw meat and cooked food (Peralatan berasingan seperti papan memotong dan perkakas digunakan untuk daging mentah dan makanan yang telah masak)	8.b.8. Raw meat can be stored anywhere in the refrigerator as long as it’s chilled (Daging mentah boleh disimpan di mana-mana sahaja dalam peti sejuk asalkan ia sejuk)	8.b.9. Food preparation utensils can be washed with pipe water only (Perkakas dapur penyediaan makanan boleh dicuci dengan air paip sahaja)	8.b.10. Frozen food is thawed at room temperature (Makanan beku dicairkan pada suhu bilik)	8.b.11. Cooked food should be served hot (more than 60ºC) (Makanan yang telah dimasak harus dihidangkan panas [lebih daripada 60ºC])	8.b.12. Leftover food can be stored at room temperature to be eaten at the next meal (Makanan yang lebih boleh disimpan pada suhu bilik untuk dimakan pada hidangan seterusnya)	9.1. Washing hands with soap can prevent food poisoning (Mencuci tangan dengan sabun boleh mencegah keracunan makanan)	9.2. When coughing / sneezing, we should cough/sneeze into our elbow (Apabila batuk / bersin, kita harus batuk / bersin ke dalam siku kita)	9.3. Hand injuries or cuts are covered to prevent cross contamination of food (Tangan yang cedera / luka dilindungi untuk mengelakkan pencemaran makanan)	9.4. Fruits and vegetables (e.g. ulam) are washed before eating (Buah-buahan dan sayur-sayuran (seperti ulam) dicuci sebelum makan)	9.5. I do not use damaged or cracked eggs (Saya tidak guna telur yang rosak atau retak)	9.6. If I use a thermometer, I will clean it with water and soap each time after using (Jika saya guna termometer, saya akan membersihkannya dengan air dan sabun setiap kali selepas menggunakannya)	9.7. Raw meat is stored at the bottom of the refrigerator shelf (Daging mentah disimpan di bahagian bawah rak peti sejuk)	9.8. If there is only one chopping board, it should be washed with soap and water after using it to prepare raw meat / poultry / seafood (Jika hanya ada satu papan pemotong, ia harus dibasuh dengan sabun dan air setiap kali selepas menggunakannya untuk menyediakan daging mentah / ayam / makanan laut)	9.9. It is adequate to use one kitchen towel for all cleaning and drying purposes (Ia adalah memadai untuk menggunakan satu tuala dapur untuk semua keperluan pembersihan dan pengeringan)	9.10. Leftover food is kept at room temperature and I don’t have to reheat it (Sisa makanan disimpan pada suhu bilik dan saya tidak perlu memanaskannya semula)	9.11. Thermometer should be used to check if a food is thoroughly cooked (Termometer harus digunakan untuk memeriksa sama ada makanan sudah masak)	9.12. Frozen food is kept at room temperature to defrost (Makanan sejuk beku disimpan pada suhu bilik untuk mencair)	10. Please select the most appropriate response for each statement: (Sila pilih kenyataan yang paling sesuai:)	10.1. I wash my hands with soap after using the toilet (Saya membasuh tangan dengan sabun selepas menggunakan tandas)	10.2. I wash my hands if I sneezed or coughed into my hands while preparing food (Saya mencuci tangan jika saya bersin atau batuk ke dalam tangan saya semasa menyediakan makanan)	10.3. If I have a pet (e.g. cat or dog) it’s free to roam in the kitchen area (Jika saya mempunyai haiwan kesayangan (seperti kucing atau anjing) ia bebas untuk berkeliaran di kawasan dapur)	10.4. When purchasing food, I select fresh and wholesome food (Apabila membeli makanan, saya memilih makanan yang segar dan berkhasiat)	10.5. I wash raw meat before cutting or preparing them (Saya mencuci daging mentah sebelum memotong atau menyediakannya)	10.6. I do not use food beyond its expiry date (Saya tidak menggunakan makanan yang telah tamat tarikh luputnya)	10.7. I clean food preparation areas and utensils with soap and water after preparing raw meat / poultry / seafood (Saya membersihkan kawasan penyediaan makanan dan peralatan dengan sabun dan air selepas menyediakan daging / ayam / makanan laut yang mentah)	10.8. I chopped vegetables using a separate or a clean chopping board (Saya cincang sayur-sayuran dengan menggunakan papan pemotong yang berasingan atau yang bersih)	10.9. I use the same kitchen towel to wipe kitchen surfaces and dry my hands (Saya menggunakan tuala dapur yang sama untuk mengelap permukaan dapur dan untuk mengeringkan tangan saya)	10.10. I check if the food is cooked by tasting it (Saya memeriksa sama ada makanan sudah masak dengan mencuba rasanya)	10.11. I check if the food is cooked by visual appearance (e.g. fish should be opaque and flaky; egg yolk and white should be firm) (Saya memeriksa sama ada makanan sudah masak melalui penampilan visual [contoh: ikan harus menjadi legap dan bersepih; telur kuning dan putih harus menjadi kukuh])	10.12. Leftover food from lunch are kept at room temperature until the next meal (e.g. dinner) (Sisa makanan dari makan tengahari disimpan pada suhu bilik sehingga hidangan seterusnya [contoh: makan malam])
Female (Perempuan)	26 - 35	Tertiary (Tamat kolej / universiti)	Yes (Ya)	Vomiting (Muntah),Diarrhoea (Cirit-birit),Stomach cramps (Sakit perut),Fever (Demam),Tired (Letih),Aches (Rasa sakit),Loss of apetite (Hilang selera makan)	Sometimes (Kadang-kadang)	Place thermometer in the centre of the thickest part of the food (Letakkan termometer di bahagian tengah makanan yang paling tebal )			Yes (Ya)	Yes (Ya)	No (Tidak)	Yes (Ya)	Yes (Ya)	Yes (Ya)	Yes (Ya)	No (Tidak)	Yes (Ya)	No (Tidak)	Yes (Ya)	No (Tidak)	Agree (Setuju)	Agree (Setuju)	Strongly Agree (Sangat setuju)	Strongly Agree (Sangat setuju)	Strongly Agree (Sangat setuju)	Strongly Agree (Sangat setuju)	Strongly disagree (Sangat tidak setuju)	Strongly Agree (Sangat setuju)	Strongly disagree (Sangat tidak setuju)	Strongly disagree (Sangat tidak setuju)	Disagree (Tidak setuju)	Strongly disagree (Sangat tidak setuju)		Always (Sentiasa)	Always (Sentiasa)	Never (Tidak pernah)	Always (Sentiasa)	Always (Sentiasa)	Always (Sentiasa)	Always (Sentiasa)	Always (Sentiasa)	Never (Tidak pernah)	Sometimes (Kadang-kadang)	Always (Sentiasa)	Never (Tidak pernah)
Female (Perempuan)	26 - 35	Tertiary (Tamat kolej / universiti)	Yes (Ya)	Nausea (Loya),Vomiting (Muntah),Diarrhoea (Cirit-birit),Headaches (Sakit kepala),Loss of apetite (Hilang selera makan)	Sometimes (Kadang-kadang)	I don’t use a thermometer (Saya tidak guna termometer))	I know the food is cooked by checking its visual appearance (Saya tahu makanan tersebut sudah masak melalui penampilan visual)		Yes (Ya)	Yes (Ya)	No (Tidak)	Yes (Ya)	Yes (Ya)	No (Tidak)	Yes (Ya)	Yes (Ya)	No (Tidak)	Yes (Ya)	Uncertain (Tidak pasti)	No (Tidak)	Strongly Agree (Sangat setuju)	Agree (Setuju)	Strongly Agree (Sangat setuju)	Strongly Agree (Sangat setuju)	Agree (Setuju)	Strongly Agree (Sangat setuju)	Uncertain (Tidak pasti)	Strongly Agree (Sangat setuju)	Strongly Agree (Sangat setuju)	Strongly disagree (Sangat tidak setuju)	Agree (Setuju)	Agree (Setuju)		Always (Sentiasa)	Always (Sentiasa)	Seldom (Jarang)	Always (Sentiasa)	Always (Sentiasa)	Always (Sentiasa)	Always (Sentiasa)	Often (Seringkali)	Never (Tidak pernah)	Often (Seringkali)	Often (Seringkali)	Often (Seringkali)
Male (Lelaki)	26 - 35	Tertiary (Tamat kolej / universiti)	Yes (Ya)	Nausea (Loya),Vomiting (Muntah),Diarrhoea (Cirit-birit),Stomach cramps (Sakit perut),Tired (Letih),Chills (Menggigil),Loss of apetite (Hilang selera makan)	No (Tidak)	I don’t use a thermometer (Saya tidak guna termometer))	Other		Yes (Ya)	Yes (Ya)	No (Tidak)	Yes (Ya)	Yes (Ya)	No (Tidak)	Yes (Ya)	Yes (Ya)	No (Tidak)	Yes (Ya)	Yes (Ya)	No (Tidak)	Agree (Setuju)	Strongly disagree (Sangat tidak setuju)	Disagree (Tidak setuju)	Strongly Agree (Sangat setuju)	Strongly Agree (Sangat setuju)	Strongly Agree (Sangat setuju)	Strongly disagree (Sangat tidak setuju)	Agree (Setuju)	Strongly disagree (Sangat tidak setuju)	Strongly disagree (Sangat tidak setuju)	Strongly disagree (Sangat tidak setuju)	Agree (Setuju)		Sometimes (Kadang-kadang)	Often (Seringkali)	Seldom (Jarang)	Sometimes (Kadang-kadang)	Often (Seringkali)	Always (Sentiasa)	Seldom (Jarang)	Often (Seringkali)	Never (Tidak pernah)	Never (Tidak pernah)	Often (Seringkali)	Never (Tidak pernah)
Female (Perempuan)	26 - 35	Tertiary (Tamat kolej / universiti)	Yes (Ya)	Diarrhoea (Cirit-birit),Stomach cramps (Sakit perut),Aches (Rasa sakit)	Yes (Ya)	Place thermometer in the centre of the thickest part of the food (Letakkan termometer di bahagian tengah makanan yang paling tebal )	Troublesome to use it (Leceh untuk menggunakannya),It can be a source of contamination (Ia boleh menjadi sumber pencemaran)		Yes (Ya)	Yes (Ya)	No (Tidak)	Yes (Ya)	Yes (Ya)	No (Tidak)	Yes (Ya)	No (Tidak)	No (Tidak)	Yes (Ya)	Yes (Ya)	No (Tidak)	Strongly Agree (Sangat setuju)	Strongly disagree (Sangat tidak setuju)	Strongly Agree (Sangat setuju)	Strongly Agree (Sangat setuju)	Strongly Agree (Sangat setuju)	Strongly Agree (Sangat setuju)	Agree (Setuju)	Strongly Agree (Sangat setuju)	Strongly disagree (Sangat tidak setuju)	Strongly disagree (Sangat tidak setuju)	Uncertain (Tidak pasti)	Strongly Agree (Sangat setuju)		Often (Seringkali)	Often (Seringkali)	Seldom (Jarang)	Often (Seringkali)	Always (Sentiasa)	Often (Seringkali)	Always (Sentiasa)	Sometimes (Kadang-kadang)	Never (Tidak pernah)	Seldom (Jarang)	Often (Seringkali)	Often (Seringkali)
Male (Lelaki)	26 - 35	Tertiary (Tamat kolej / universiti)	No (Tidak)		Sometimes (Kadang-kadang)	I don’t use a thermometer (Saya tidak guna termometer))	There is no need for a thermometer – I have never experience any food poisoning problems (Tidak perlu termometer - Saya tidak pernah mengalami masalah keracunan makanan)		Yes (Ya)	Yes (Ya)	No (Tidak)	Yes (Ya)	Yes (Ya)	Uncertain (Tidak pasti)	Yes (Ya)	No (Tidak)	No (Tidak)	Yes (Ya)	No (Tidak)	No (Tidak)	Agree (Setuju)	Agree (Setuju)	Strongly Agree (Sangat setuju)	Strongly Agree (Sangat setuju)	Strongly Agree (Sangat setuju)	Strongly Agree (Sangat setuju)	Agree (Setuju)	Strongly Agree (Sangat setuju)	Strongly disagree (Sangat tidak setuju)	Strongly disagree (Sangat tidak setuju)	Agree (Setuju)	Agree (Setuju)		Always (Sentiasa)	Always (Sentiasa)	Never (Tidak pernah)	Always (Sentiasa)	Always (Sentiasa)	Always (Sentiasa)	Always (Sentiasa)	Always (Sentiasa)	Never (Tidak pernah)	Often (Seringkali)	Always (Sentiasa)	Never (Tidak pernah)
Male (Lelaki)	18 - 25	Tertiary (Tamat kolej / universiti)	Yes (Ya)	Vomiting (Muntah),Diarrhoea (Cirit-birit),Stomach cramps (Sakit perut),Fever (Demam),Tired (Letih),Headaches (Sakit kepala),Loss of apetite (Hilang selera makan)	Yes (Ya)	Place thermometer on side of food (Letakkan termometer di sebelah makanan))	I know the food is cooked by checking its visual appearance (Saya tahu makanan tersebut sudah masak melalui penampilan visual)		Yes (Ya)	Yes (Ya)	No (Tidak)	Yes (Ya)	Yes (Ya)	No (Tidak)	Yes (Ya)	No (Tidak)	Yes (Ya)	Yes (Ya)	Yes (Ya)	No (Tidak)	Strongly Agree (Sangat setuju)	Strongly Agree (Sangat setuju)	Strongly Agree (Sangat setuju)	Strongly Agree (Sangat setuju)	Agree (Setuju)	Strongly Agree (Sangat setuju)	Disagree (Tidak setuju)	Strongly Agree (Sangat setuju)	Strongly disagree (Sangat tidak setuju)	Strongly disagree (Sangat tidak setuju)	Disagree (Tidak setuju)	Strongly Agree (Sangat setuju)		Always (Sentiasa)	Always (Sentiasa)	Seldom (Jarang)	Always (Sentiasa)	Always (Sentiasa)	Always (Sentiasa)	Always (Sentiasa)	Always (Sentiasa)	Never (Tidak pernah)	Always (Sentiasa)	Always (Sentiasa)	Often (Seringkali)
Male (Lelaki)	18 - 25	Tertiary (Tamat kolej / universiti)	Yes (Ya)	Vomiting (Muntah),Diarrhoea (Cirit-birit),Stomach cramps (Sakit perut),Loss of apetite (Hilang selera makan)	Yes (Ya)	Place thermometer in the centre of the thickest part of the food (Letakkan termometer di bahagian tengah makanan yang paling tebal )	Do not know how to use it (Tidak tahu bagaimana menggunakannya)		Yes (Ya)	Yes (Ya)	No (Tidak)	Yes (Ya)	Yes (Ya)	Yes (Ya)	Yes (Ya)	Yes (Ya)	Uncertain (Tidak pasti)	Yes (Ya)	Uncertain (Tidak pasti)	No (Tidak)	Strongly Agree (Sangat setuju)	Uncertain (Tidak pasti)	Agree (Setuju)	Agree (Setuju)	Agree (Setuju)	Uncertain (Tidak pasti)	Strongly disagree (Sangat tidak setuju)	Agree (Setuju)	Strongly disagree (Sangat tidak setuju)	Strongly disagree (Sangat tidak setuju)	Strongly disagree (Sangat tidak setuju)	Agree (Setuju)		Always (Sentiasa)	Always (Sentiasa)	Seldom (Jarang)	Always (Sentiasa)	Always (Sentiasa)	Always (Sentiasa)	Always (Sentiasa)	Always (Sentiasa)	Always (Sentiasa)	Always (Sentiasa)	Seldom (Jarang)	Never (Tidak pernah)
Female (Perempuan)	26 - 35	Tertiary (Tamat kolej / universiti)	No (Tidak)		Yes (Ya)	Place thermometer in the centre of the thickest part of the food (Letakkan termometer di bahagian tengah makanan yang paling tebal )	Other people do not use it (Orang lain tidak menggunakannya)		Yes (Ya)	Yes (Ya)	No (Tidak)	Yes (Ya)	Yes (Ya)	No (Tidak)	Yes (Ya)	No (Tidak)	No (Tidak)	Yes (Ya)	Yes (Ya)	No (Tidak)	Strongly Agree (Sangat setuju)	Strongly disagree (Sangat tidak setuju)	Strongly Agree (Sangat setuju)	Strongly Agree (Sangat setuju)	Strongly Agree (Sangat setuju)	Strongly Agree (Sangat setuju)	Strongly disagree (Sangat tidak setuju)	Strongly Agree (Sangat setuju)	Strongly disagree (Sangat tidak setuju)	Strongly disagree (Sangat tidak setuju)	Agree (Setuju)	Agree (Setuju)		Always (Sentiasa)	Always (Sentiasa)	Never (Tidak pernah)	Always (Sentiasa)	Always (Sentiasa)	Always (Sentiasa)	Always (Sentiasa)	Always (Sentiasa)	Never (Tidak pernah)	Always (Sentiasa)	Always (Sentiasa)	Never (Tidak pernah)
Female (Perempuan)	26 - 35	Tertiary (Tamat kolej / universiti)	Yes (Ya)	Vomiting (Muntah),Diarrhoea (Cirit-birit),Tired (Letih)	No (Tidak)	I don’t use a thermometer (Saya tidak guna termometer))	I know the food is cooked by checking its visual appearance (Saya tahu makanan tersebut sudah masak melalui penampilan visual)		Yes (Ya)	Yes (Ya)	No (Tidak)	Yes (Ya)	Uncertain (Tidak pasti)	No (Tidak)	Yes (Ya)	No (Tidak)	No (Tidak)	Yes (Ya)	Uncertain (Tidak pasti)	Uncertain (Tidak pasti)	Strongly disagree (Sangat tidak setuju)	Strongly disagree (Sangat tidak setuju)	Strongly disagree (Sangat tidak setuju)	Strongly disagree (Sangat tidak setuju)	Strongly disagree (Sangat tidak setuju)	Uncertain (Tidak pasti)	Uncertain (Tidak pasti)	Strongly disagree (Sangat tidak setuju)	Strongly disagree (Sangat tidak setuju)	Uncertain (Tidak pasti)	Uncertain (Tidak pasti)	Uncertain (Tidak pasti)		Sometimes (Kadang-kadang)	Sometimes (Kadang-kadang)	Sometimes (Kadang-kadang)	Sometimes (Kadang-kadang)	Sometimes (Kadang-kadang)	Sometimes (Kadang-kadang)	Sometimes (Kadang-kadang)	Sometimes (Kadang-kadang)	Sometimes (Kadang-kadang)	Sometimes (Kadang-kadang)	Sometimes (Kadang-kadang)	Sometimes (Kadang-kadang)
Female (Perempuan)	26 - 35	Tertiary (Tamat kolej / universiti)	No (Tidak)		Sometimes (Kadang-kadang)	I don’t use a thermometer (Saya tidak guna termometer))	I know the food is cooked by checking its visual appearance (Saya tahu makanan tersebut sudah masak melalui penampilan visual)		Yes (Ya)	Yes (Ya)	No (Tidak)	Yes (Ya)	Uncertain (Tidak pasti)	Uncertain (Tidak pasti)	Yes (Ya)	No (Tidak)	Yes (Ya)	Yes (Ya)	Yes (Ya)	No (Tidak)	Agree (Setuju)	Uncertain (Tidak pasti)	Agree (Setuju)	Agree (Setuju)	Agree (Setuju)	Agree (Setuju)	Uncertain (Tidak pasti)	Agree (Setuju)	Disagree (Tidak setuju)	Strongly disagree (Sangat tidak setuju)	Uncertain (Tidak pasti)	Agree (Setuju)		Often (Seringkali)	Sometimes (Kadang-kadang)	Never (Tidak pernah)	Sometimes (Kadang-kadang)	Often (Seringkali)	Sometimes (Kadang-kadang)	Often (Seringkali)	Sometimes (Kadang-kadang)	Seldom (Jarang)	Often (Seringkali)	Sometimes (Kadang-kadang)	Never (Tidak pernah)
Female (Perempuan)	26 - 35	Tertiary (Tamat kolej / universiti)	Yes (Ya)	Diarrhoea (Cirit-birit),Stomach cramps (Sakit perut),Tired (Letih),Chills (Menggigil),Loss of apetite (Hilang selera makan)	Yes (Ya)	Place thermometer in the centre of the thickest part of the food (Letakkan termometer di bahagian tengah makanan yang paling tebal )	I know the food is cooked by checking its visual appearance (Saya tahu makanan tersebut sudah masak melalui penampilan visual)		Yes (Ya)	Yes (Ya)	Uncertain (Tidak pasti)	Yes (Ya)	Yes (Ya)	Uncertain (Tidak pasti)	Yes (Ya)	No (Tidak)	No (Tidak)	Yes (Ya)	Yes (Ya)	No (Tidak)	Strongly Agree (Sangat setuju)	Uncertain (Tidak pasti)	Strongly Agree (Sangat setuju)	Strongly Agree (Sangat setuju)	Strongly Agree (Sangat setuju)	Strongly Agree (Sangat setuju)	Uncertain (Tidak pasti)	Agree (Setuju)	Strongly disagree (Sangat tidak setuju)	Uncertain (Tidak pasti)	Uncertain (Tidak pasti)	Strongly Agree (Sangat setuju)		Always (Sentiasa)	Always (Sentiasa)	Never (Tidak pernah)	Always (Sentiasa)	Always (Sentiasa)	Always (Sentiasa)	Always (Sentiasa)	Always (Sentiasa)	Never (Tidak pernah)	Always (Sentiasa)	Always (Sentiasa)	Sometimes (Kadang-kadang)
Female (Perempuan)	26 - 35	Tertiary (Tamat kolej / universiti)	Yes (Ya)	Vomiting (Muntah),Diarrhoea (Cirit-birit),Stomach cramps (Sakit perut),Fever (Demam),Tired (Letih),Aches (Rasa sakit),Headaches (Sakit kepala)	Sometimes (Kadang-kadang)	I don’t use a thermometer (Saya tidak guna termometer))	Troublesome to use it (Leceh untuk menggunakannya)		Yes (Ya)	Yes (Ya)	No (Tidak)	Yes (Ya)	Yes (Ya)	No (Tidak)	Yes (Ya)	No (Tidak)	Uncertain (Tidak pasti)	Yes (Ya)	Uncertain (Tidak pasti)	No (Tidak)	Strongly Agree (Sangat setuju)	Strongly Agree (Sangat setuju)	Strongly Agree (Sangat setuju)	Strongly Agree (Sangat setuju)	Strongly Agree (Sangat setuju)	Strongly Agree (Sangat setuju)	Agree (Setuju)	Strongly Agree (Sangat setuju)	Disagree (Tidak setuju)	Strongly disagree (Sangat tidak setuju)	Uncertain (Tidak pasti)	Uncertain (Tidak pasti)		Always (Sentiasa)	Always (Sentiasa)	Sometimes (Kadang-kadang)	Often (Seringkali)	Often (Seringkali)	Always (Sentiasa)	Always (Sentiasa)	Always (Sentiasa)	Seldom (Jarang)	Seldom (Jarang)	Often (Seringkali)	Often (Seringkali)
Female (Perempuan)	26 - 35	Tertiary (Tamat kolej / universiti)	Uncertain (Tidak pasti)		Sometimes (Kadang-kadang)	I don’t use a thermometer (Saya tidak guna termometer))	Other		Yes (Ya)	Yes (Ya)	No (Tidak)	No (Tidak)	Yes (Ya)	Uncertain (Tidak pasti)	Yes (Ya)	No (Tidak)	Uncertain (Tidak pasti)	Yes (Ya)	Uncertain (Tidak pasti)	Yes (Ya)	Uncertain (Tidak pasti)	Uncertain (Tidak pasti)	Strongly Agree (Sangat setuju)	Strongly Agree (Sangat setuju)	Strongly Agree (Sangat setuju)	Strongly Agree (Sangat setuju)	Strongly disagree (Sangat tidak setuju)	Strongly Agree (Sangat setuju)	Strongly disagree (Sangat tidak setuju)	Uncertain (Tidak pasti)	Disagree (Tidak setuju)	Agree (Setuju)		Sometimes (Kadang-kadang)	Often (Seringkali)	Always (Sentiasa)	Sometimes (Kadang-kadang)	Sometimes (Kadang-kadang)	Sometimes (Kadang-kadang)	Sometimes (Kadang-kadang)	Never (Tidak pernah)	Often (Seringkali)	Sometimes (Kadang-kadang)	Sometimes (Kadang-kadang)	Sometimes (Kadang-kadang)
Female (Perempuan)	26 - 35	Tertiary (Tamat kolej / universiti)	Yes (Ya)	Nausea (Loya),Vomiting (Muntah),Diarrhoea (Cirit-birit),Tired (Letih),Headaches (Sakit kepala),Loss of apetite (Hilang selera makan)	Sometimes (Kadang-kadang)	I don’t use a thermometer (Saya tidak guna termometer))	Troublesome to use it (Leceh untuk menggunakannya)		Yes (Ya)	Yes (Ya)	No (Tidak)	Yes (Ya)	Yes (Ya)	No (Tidak)	Yes (Ya)	No (Tidak)	No (Tidak)	No (Tidak)	No (Tidak)	No (Tidak)	Agree (Setuju)	Strongly disagree (Sangat tidak setuju)	Strongly Agree (Sangat setuju)	Strongly Agree (Sangat setuju)	Uncertain (Tidak pasti)	Disagree (Tidak setuju)	Agree (Setuju)	Agree (Setuju)	Disagree (Tidak setuju)	Strongly disagree (Sangat tidak setuju)	Uncertain (Tidak pasti)	Uncertain (Tidak pasti)		Often (Seringkali)	Always (Sentiasa)	Sometimes (Kadang-kadang)	Often (Seringkali)	Always (Sentiasa)	Sometimes (Kadang-kadang)	Always (Sentiasa)	Seldom (Jarang)	Never (Tidak pernah)	Seldom (Jarang)	Always (Sentiasa)	Often (Seringkali)
Female (Perempuan)	18 - 25	Tertiary (Tamat kolej / universiti)	Yes (Ya)	Nausea (Loya),Vomiting (Muntah),Diarrhoea (Cirit-birit),Stomach cramps (Sakit perut),Tired (Letih),Aches (Rasa sakit)	No (Tidak)	I don’t use a thermometer (Saya tidak guna termometer))	Other		Yes (Ya)	Yes (Ya)	No (Tidak)	Yes (Ya)	Yes (Ya)	Uncertain (Tidak pasti)	Yes (Ya)	No (Tidak)	No (Tidak)	Yes (Ya)	Yes (Ya)		Strongly Agree (Sangat setuju)	Uncertain (Tidak pasti)	Agree (Setuju)	Strongly Agree (Sangat setuju)	Agree (Setuju)	Uncertain (Tidak pasti)	Disagree (Tidak setuju)	Strongly Agree (Sangat setuju)	Disagree (Tidak setuju)	Strongly disagree (Sangat tidak setuju)	Uncertain (Tidak pasti)	Strongly Agree (Sangat setuju)		Always (Sentiasa)	Always (Sentiasa)	Seldom (Jarang)	Often (Seringkali)	Always (Sentiasa)	Often (Seringkali)	Always (Sentiasa)	Always (Sentiasa)	Never (Tidak pernah)	Often (Seringkali)	Often (Seringkali)	Never (Tidak pernah)
Female (Perempuan)	18 - 25	Tertiary (Tamat kolej / universiti)	Yes (Ya)	Nausea (Loya),Vomiting (Muntah),Diarrhoea (Cirit-birit),Stomach cramps (Sakit perut),Fever (Demam),Aches (Rasa sakit),Loss of apetite (Hilang selera makan)	Sometimes (Kadang-kadang)	I don’t use a thermometer (Saya tidak guna termometer))	Do not know how to use it (Tidak tahu bagaimana menggunakannya)		Yes (Ya)	Yes (Ya)	Yes (Ya)	Yes (Ya)	Yes (Ya)	No (Tidak)	Yes (Ya)	No (Tidak)	No (Tidak)	Yes (Ya)	No (Tidak)	No (Tidak)	Disagree (Tidak setuju)	Agree (Setuju)	Strongly Agree (Sangat setuju)	Strongly Agree (Sangat setuju)	Agree (Setuju)	Agree (Setuju)	Agree (Setuju)	Strongly Agree (Sangat setuju)	Disagree (Tidak setuju)	Uncertain (Tidak pasti)	Strongly Agree (Sangat setuju)	Agree (Setuju)		Sometimes (Kadang-kadang)	Sometimes (Kadang-kadang)	Often (Seringkali)	Sometimes (Kadang-kadang)	Often (Seringkali)	Seldom (Jarang)	Sometimes (Kadang-kadang)	Sometimes (Kadang-kadang)	Seldom (Jarang)	Sometimes (Kadang-kadang)	Sometimes (Kadang-kadang)	Sometimes (Kadang-kadang)
Male (Lelaki)	26 - 35	Tertiary (Tamat kolej / universiti)	Yes (Ya)	Vomiting (Muntah),Diarrhoea (Cirit-birit),Tired (Letih),Loss of apetite (Hilang selera makan)	Yes (Ya)	I don’t use a thermometer (Saya tidak guna termometer))	I know the food is cooked by checking its visual appearance (Saya tahu makanan tersebut sudah masak melalui penampilan visual)		Yes (Ya)	Yes (Ya)	No (Tidak)	Yes (Ya)	No (Tidak)	No (Tidak)	Yes (Ya)	No (Tidak)	Yes (Ya)	Yes (Ya)	Yes (Ya)	No (Tidak)	Agree (Setuju)	Strongly disagree (Sangat tidak setuju)	Agree (Setuju)	Agree (Setuju)	Agree (Setuju)	Agree (Setuju)	Uncertain (Tidak pasti)	Agree (Setuju)	Strongly disagree (Sangat tidak setuju)	Disagree (Tidak setuju)	Disagree (Tidak setuju)	Agree (Setuju)		Often (Seringkali)	Often (Seringkali)	Seldom (Jarang)	Often (Seringkali)	Often (Seringkali)	Sometimes (Kadang-kadang)	Often (Seringkali)	Often (Seringkali)	Never (Tidak pernah)	Seldom (Jarang)	Often (Seringkali)	Seldom (Jarang)
Male (Lelaki)	26 - 35	Tertiary (Tamat kolej / universiti)	No (Tidak)		Yes (Ya)	I don’t use a thermometer (Saya tidak guna termometer))	Troublesome to use it (Leceh untuk menggunakannya)		Yes (Ya)	Yes (Ya)	No (Tidak)	No (Tidak)	Yes (Ya)	No (Tidak)	Yes (Ya)	No (Tidak)	No (Tidak)	No (Tidak)	Yes (Ya)	No (Tidak)	Strongly Agree (Sangat setuju)	Strongly Agree (Sangat setuju)	Strongly Agree (Sangat setuju)	Strongly Agree (Sangat setuju)	Strongly Agree (Sangat setuju)	Strongly Agree (Sangat setuju)	Strongly disagree (Sangat tidak setuju)	Strongly Agree (Sangat setuju)	Strongly disagree (Sangat tidak setuju)	Strongly disagree (Sangat tidak setuju)	Strongly Agree (Sangat setuju)	Strongly disagree (Sangat tidak setuju)		Always (Sentiasa)	Always (Sentiasa)	Never (Tidak pernah)	Always (Sentiasa)	Never (Tidak pernah)	Always (Sentiasa)	Always (Sentiasa)	Always (Sentiasa)	Never (Tidak pernah)	Never (Tidak pernah)	Always (Sentiasa)	Never (Tidak pernah)
Male (Lelaki)	36 - 45	Secondary (Tamat sekolah menengah)	No (Tidak)		Sometimes (Kadang-kadang)	I don’t use a thermometer (Saya tidak guna termometer))	Troublesome to use it (Leceh untuk menggunakannya)		Yes (Ya)	Yes (Ya)	No (Tidak)	Yes (Ya)	Yes (Ya)	No (Tidak)	Yes (Ya)	No (Tidak)	Yes (Ya)	No (Tidak)	No (Tidak)	No (Tidak)	Strongly Agree (Sangat setuju)	Strongly disagree (Sangat tidak setuju)	Strongly Agree (Sangat setuju)	Strongly Agree (Sangat setuju)	Strongly Agree (Sangat setuju)	Uncertain (Tidak pasti)	Strongly disagree (Sangat tidak setuju)	Strongly Agree (Sangat setuju)	Strongly disagree (Sangat tidak setuju)	Strongly disagree (Sangat tidak setuju)	Uncertain (Tidak pasti)	Strongly disagree (Sangat tidak setuju)		Always (Sentiasa)	Never (Tidak pernah)	Never (Tidak pernah)	Always (Sentiasa)	Always (Sentiasa)	Always (Sentiasa)	Always (Sentiasa)	Always (Sentiasa)	Never (Tidak pernah)	Always (Sentiasa)	Always (Sentiasa)	Never (Tidak pernah)
Male (Lelaki)	26 - 35	Tertiary (Tamat kolej / universiti)	Yes (Ya)	Nausea (Loya),Vomiting (Muntah),Diarrhoea (Cirit-birit),Stomach cramps (Sakit perut),Fever (Demam),Aches (Rasa sakit),Loss of apetite (Hilang selera makan)	Yes (Ya)	Place thermometer in the centre of the thickest part of the food (Letakkan termometer di bahagian tengah makanan yang paling tebal )	I know the food is cooked by checking its visual appearance (Saya tahu makanan tersebut sudah masak melalui penampilan visual)		Yes (Ya)	Yes (Ya)	No (Tidak)	Yes (Ya)	No (Tidak)	Yes (Ya)	Yes (Ya)	No (Tidak)	No (Tidak)	Yes (Ya)	No (Tidak)	No (Tidak)	Strongly Agree (Sangat setuju)	Strongly Agree (Sangat setuju)	Agree (Setuju)	Strongly Agree (Sangat setuju)	Strongly Agree (Sangat setuju)	Strongly Agree (Sangat setuju)	Strongly Agree (Sangat setuju)	Strongly Agree (Sangat setuju)	Strongly disagree (Sangat tidak setuju)	Strongly disagree (Sangat tidak setuju)	Strongly disagree (Sangat tidak setuju)	Strongly Agree (Sangat setuju)		Always (Sentiasa)	Always (Sentiasa)	Never (Tidak pernah)	Always (Sentiasa)	Always (Sentiasa)	Often (Seringkali)	Always (Sentiasa)	Seldom (Jarang)	Never (Tidak pernah)	Often (Seringkali)	Often (Seringkali)	Never (Tidak pernah)
Male (Lelaki)	36 - 45	Secondary (Tamat sekolah menengah)	No (Tidak)		Sometimes (Kadang-kadang)	I don’t use a thermometer (Saya tidak guna termometer))	I know the food is cooked by checking its visual appearance (Saya tahu makanan tersebut sudah masak melalui penampilan visual)		Yes (Ya)	Yes (Ya)	No (Tidak)	Yes (Ya)	Uncertain (Tidak pasti)	Uncertain (Tidak pasti)	Yes (Ya)	No (Tidak)	Yes (Ya)	Yes (Ya)	Uncertain (Tidak pasti)	Uncertain (Tidak pasti)	Strongly disagree (Sangat tidak setuju)	Strongly disagree (Sangat tidak setuju)	Strongly disagree (Sangat tidak setuju)	Strongly disagree (Sangat tidak setuju)	Strongly disagree (Sangat tidak setuju)	Strongly disagree (Sangat tidak setuju)	Disagree (Tidak setuju)	Strongly disagree (Sangat tidak setuju)	Disagree (Tidak setuju)	Disagree (Tidak setuju)	Uncertain (Tidak pasti)	Uncertain (Tidak pasti)		Often (Seringkali)	Sometimes (Kadang-kadang)	Seldom (Jarang)	Seldom (Jarang)	Always (Sentiasa)	Always (Sentiasa)	Always (Sentiasa)	Always (Sentiasa)	Never (Tidak pernah)	Often (Seringkali)	Always (Sentiasa)	Sometimes (Kadang-kadang)
Male (Lelaki)	36 - 45	Tertiary (Tamat kolej / universiti)	No (Tidak)		No (Tidak)	I don’t use a thermometer (Saya tidak guna termometer))	There is no need for a thermometer – I have never experience any food poisoning problems (Tidak perlu termometer - Saya tidak pernah mengalami masalah keracunan makanan)		No (Tidak)	Yes (Ya)	No (Tidak)	Yes (Ya)	Yes (Ya)	No (Tidak)	No (Tidak)	No (Tidak)	No (Tidak)	No (Tidak)	Yes (Ya)	No (Tidak)	Agree (Setuju)	Strongly disagree (Sangat tidak setuju)	Strongly Agree (Sangat setuju)	Strongly Agree (Sangat setuju)	Strongly Agree (Sangat setuju)	Strongly Agree (Sangat setuju)	Strongly Agree (Sangat setuju)	Strongly Agree (Sangat setuju)	Strongly disagree (Sangat tidak setuju)	Strongly disagree (Sangat tidak setuju)	Agree (Setuju)	Strongly Agree (Sangat setuju)		Often (Seringkali)	Never (Tidak pernah)	Never (Tidak pernah)	Always (Sentiasa)	Always (Sentiasa)	Always (Sentiasa)	Never (Tidak pernah)	Never (Tidak pernah)	Always (Sentiasa)	Never (Tidak pernah)	Never (Tidak pernah)	Never (Tidak pernah)
Female (Perempuan)	26 - 35	Tertiary (Tamat kolej / universiti)	Yes (Ya)	Vomiting (Muntah),Diarrhoea (Cirit-birit),Fever (Demam),Tired (Letih),Aches (Rasa sakit)	Sometimes (Kadang-kadang)	I don’t use a thermometer (Saya tidak guna termometer))	I know the food is cooked by checking its visual appearance (Saya tahu makanan tersebut sudah masak melalui penampilan visual)		Yes (Ya)	Yes (Ya)	Uncertain (Tidak pasti)	Yes (Ya)	Yes (Ya)	No (Tidak)	Yes (Ya)	No (Tidak)	No (Tidak)	Yes (Ya)	No (Tidak)	No (Tidak)	Strongly Agree (Sangat setuju)	Disagree (Tidak setuju)	Strongly Agree (Sangat setuju)	Strongly Agree (Sangat setuju)	Agree (Setuju)	Uncertain (Tidak pasti)	Strongly disagree (Sangat tidak setuju)	Strongly Agree (Sangat setuju)	Disagree (Tidak setuju)	Strongly disagree (Sangat tidak setuju)	Uncertain (Tidak pasti)	Strongly Agree (Sangat setuju)		Always (Sentiasa)	Always (Sentiasa)	Sometimes (Kadang-kadang)	Always (Sentiasa)	Always (Sentiasa)	Always (Sentiasa)	Always (Sentiasa)	Often (Seringkali)	Sometimes (Kadang-kadang)	Always (Sentiasa)	Often (Seringkali)	Often (Seringkali)
Female (Perempuan)	26 - 35	Tertiary (Tamat kolej / universiti)	Yes (Ya)	Nausea (Loya),Vomiting (Muntah),Diarrhoea (Cirit-birit),Stomach cramps (Sakit perut),Fever (Demam),Tired (Letih)	Sometimes (Kadang-kadang)	I don’t use a thermometer (Saya tidak guna termometer))	I know the food is cooked by checking its visual appearance (Saya tahu makanan tersebut sudah masak melalui penampilan visual)		Yes (Ya)	Yes (Ya)	No (Tidak)	Yes (Ya)	Yes (Ya)	No (Tidak)	Yes (Ya)	Yes (Ya)	Yes (Ya)	Yes (Ya)	Yes (Ya)	No (Tidak)	Strongly Agree (Sangat setuju)	Strongly Agree (Sangat setuju)	Strongly Agree (Sangat setuju)	Strongly Agree (Sangat setuju)	Strongly Agree (Sangat setuju)	Strongly Agree (Sangat setuju)	Agree (Setuju)	Strongly Agree (Sangat setuju)	Strongly disagree (Sangat tidak setuju)	Strongly disagree (Sangat tidak setuju)	Uncertain (Tidak pasti)	Strongly disagree (Sangat tidak setuju)		Always (Sentiasa)	Always (Sentiasa)	Never (Tidak pernah)	Always (Sentiasa)	Always (Sentiasa)	Always (Sentiasa)	Always (Sentiasa)	Always (Sentiasa)	Never (Tidak pernah)	Seldom (Jarang)	Often (Seringkali)	Seldom (Jarang)
Female (Perempuan)	26 - 35	Tertiary (Tamat kolej / universiti)	Uncertain (Tidak pasti)		Sometimes (Kadang-kadang)	I don’t use a thermometer (Saya tidak guna termometer))	I know the food is cooked by checking its visual appearance (Saya tahu makanan tersebut sudah masak melalui penampilan visual),Troublesome to use it (Leceh untuk menggunakannya),Do not know how to use it (Tidak tahu bagaimana menggunakannya)		Yes (Ya)	Yes (Ya)	No (Tidak)	Yes (Ya)	Yes (Ya)	No (Tidak)	Yes (Ya)	No (Tidak)	No (Tidak)	Yes (Ya)	No (Tidak)	No (Tidak)	Agree (Setuju)	Agree (Setuju)	Agree (Setuju)	Agree (Setuju)	Agree (Setuju)	Uncertain (Tidak pasti)	Disagree (Tidak setuju)	Agree (Setuju)	Disagree (Tidak setuju)	Disagree (Tidak setuju)	Uncertain (Tidak pasti)	Agree (Setuju)		Sometimes (Kadang-kadang)	Seldom (Jarang)	Always (Sentiasa)	Often (Seringkali)	Seldom (Jarang)	Often (Seringkali)	Seldom (Jarang)	Never (Tidak pernah)	Never (Tidak pernah)	Often (Seringkali)	Often (Seringkali)	Always (Sentiasa)
Female (Perempuan)	26 - 35	Tertiary (Tamat kolej / universiti)	Yes (Ya)	Nausea (Loya),Diarrhoea (Cirit-birit),Stomach cramps (Sakit perut),Tired (Letih),Aches (Rasa sakit)	Sometimes (Kadang-kadang)	I don’t use a thermometer (Saya tidak guna termometer))	Troublesome to use it (Leceh untuk menggunakannya)		Yes (Ya)	Yes (Ya)	No (Tidak)	Yes (Ya)	Uncertain (Tidak pasti)	No (Tidak)	Yes (Ya)	Uncertain (Tidak pasti)	No (Tidak)	Yes (Ya)	Uncertain (Tidak pasti)	Uncertain (Tidak pasti)	Strongly Agree (Sangat setuju)	Strongly Agree (Sangat setuju)	Strongly Agree (Sangat setuju)	Strongly Agree (Sangat setuju)	Agree (Setuju)	Uncertain (Tidak pasti)	Disagree (Tidak setuju)	Strongly Agree (Sangat setuju)	Uncertain (Tidak pasti)	Disagree (Tidak setuju)	Uncertain (Tidak pasti)	Agree (Setuju)		Often (Seringkali)	Sometimes (Kadang-kadang)	Sometimes (Kadang-kadang)	Often (Seringkali)	Often (Seringkali)	Often (Seringkali)	Often (Seringkali)	Often (Seringkali)	Seldom (Jarang)	Often (Seringkali)	Often (Seringkali)	Sometimes (Kadang-kadang)
Female (Perempuan)	26 - 35	Tertiary (Tamat kolej / universiti)	Yes (Ya)	Nausea (Loya),Vomiting (Muntah),Diarrhoea (Cirit-birit),Stomach cramps (Sakit perut),Chills (Menggigil),Headaches (Sakit kepala)	Sometimes (Kadang-kadang)	I don’t use a thermometer (Saya tidak guna termometer))	I know the food is cooked by checking its visual appearance (Saya tahu makanan tersebut sudah masak melalui penampilan visual)		Yes (Ya)	Yes (Ya)	No (Tidak)	Yes (Ya)	Yes (Ya)	No (Tidak)	Yes (Ya)	No (Tidak)	Yes (Ya)	Yes (Ya)	Yes (Ya)	No (Tidak)	Strongly Agree (Sangat setuju)	Agree (Setuju)	Strongly Agree (Sangat setuju)	Strongly Agree (Sangat setuju)	Strongly Agree (Sangat setuju)	Uncertain (Tidak pasti)	Strongly disagree (Sangat tidak setuju)	Strongly Agree (Sangat setuju)	Strongly disagree (Sangat tidak setuju)	Strongly disagree (Sangat tidak setuju)	Uncertain (Tidak pasti)	Strongly Agree (Sangat setuju)		Always (Sentiasa)	Always (Sentiasa)	Never (Tidak pernah)	Always (Sentiasa)	Always (Sentiasa)	Always (Sentiasa)	Always (Sentiasa)	Always (Sentiasa)	Never (Tidak pernah)	Often (Seringkali)	Always (Sentiasa)	Never (Tidak pernah)
Female (Perempuan)	26 - 35	Tertiary (Tamat kolej / universiti)	Yes (Ya)	Vomiting (Muntah),Diarrhoea (Cirit-birit),Stomach cramps (Sakit perut)	Yes (Ya)	I don’t use a thermometer (Saya tidak guna termometer))	I know the food is cooked by checking its visual appearance (Saya tahu makanan tersebut sudah masak melalui penampilan visual)		Yes (Ya)	Yes (Ya)	No (Tidak)	Yes (Ya)	Yes (Ya)	No (Tidak)	No (Tidak)	No (Tidak)	No (Tidak)	Yes (Ya)	Yes (Ya)	Yes (Ya)	Strongly Agree (Sangat setuju)	Strongly Agree (Sangat setuju)	Strongly Agree (Sangat setuju)	Strongly Agree (Sangat setuju)	Strongly Agree (Sangat setuju)	Agree (Setuju)	Strongly disagree (Sangat tidak setuju)	Strongly Agree (Sangat setuju)	Strongly disagree (Sangat tidak setuju)	Strongly disagree (Sangat tidak setuju)	Strongly Agree (Sangat setuju)	Strongly Agree (Sangat setuju)		Always (Sentiasa)	Always (Sentiasa)	Never (Tidak pernah)	Always (Sentiasa)	Always (Sentiasa)	Always (Sentiasa)	Always (Sentiasa)	Never (Tidak pernah)	Never (Tidak pernah)	Never (Tidak pernah)	Always (Sentiasa)	Always (Sentiasa)
Male (Lelaki)	18 - 25	Tertiary (Tamat kolej / universiti)	Yes (Ya)	Diarrhoea (Cirit-birit),Stomach cramps (Sakit perut),Tired (Letih),Loss of apetite (Hilang selera makan)	Sometimes (Kadang-kadang)	I don’t use a thermometer (Saya tidak guna termometer))	Other		Yes (Ya)	Yes (Ya)	Uncertain (Tidak pasti)	Yes (Ya)	Yes (Ya)	No (Tidak)	Yes (Ya)	No (Tidak)	Yes (Ya)	Yes (Ya)	Yes (Ya)	Yes (Ya)	Strongly disagree (Sangat tidak setuju)	Uncertain (Tidak pasti)	Strongly disagree (Sangat tidak setuju)	Strongly disagree (Sangat tidak setuju)	Strongly disagree (Sangat tidak setuju)	Strongly disagree (Sangat tidak setuju)	Strongly disagree (Sangat tidak setuju)	Disagree (Tidak setuju)	Agree (Setuju)	Agree (Setuju)	Uncertain (Tidak pasti)	Disagree (Tidak setuju)		Always (Sentiasa)	Sometimes (Kadang-kadang)	Often (Seringkali)	Always (Sentiasa)	Often (Seringkali)	Always (Sentiasa)	Often (Seringkali)	Seldom (Jarang)	Sometimes (Kadang-kadang)	Always (Sentiasa)	Sometimes (Kadang-kadang)	Seldom (Jarang)
Female (Perempuan)	26 - 35	Tertiary (Tamat kolej / universiti)	No (Tidak)		Yes (Ya)	I don’t use a thermometer (Saya tidak guna termometer))	Do not know how to use it (Tidak tahu bagaimana menggunakannya)		Yes (Ya)	Yes (Ya)	No (Tidak)	Yes (Ya)	Yes (Ya)	Uncertain (Tidak pasti)	Yes (Ya)	No (Tidak)	No (Tidak)	Yes (Ya)	Uncertain (Tidak pasti)	Yes (Ya)	Strongly Agree (Sangat setuju)	Strongly Agree (Sangat setuju)	Strongly Agree (Sangat setuju)	Strongly Agree (Sangat setuju)	Strongly Agree (Sangat setuju)	Strongly Agree (Sangat setuju)	Strongly disagree (Sangat tidak setuju)	Strongly Agree (Sangat setuju)	Strongly disagree (Sangat tidak setuju)	Strongly disagree (Sangat tidak setuju)	Strongly Agree (Sangat setuju)	Strongly Agree (Sangat setuju)		Always (Sentiasa)	Always (Sentiasa)	Never (Tidak pernah)	Always (Sentiasa)	Always (Sentiasa)	Always (Sentiasa)	Always (Sentiasa)	Always (Sentiasa)	Never (Tidak pernah)	Always (Sentiasa)	Often (Seringkali)	Seldom (Jarang)
Female (Perempuan)	26 - 35	Tertiary (Tamat kolej / universiti)	Yes (Ya)	Nausea (Loya),Diarrhoea (Cirit-birit),Stomach cramps (Sakit perut),Tired (Letih),Headaches (Sakit kepala)	Yes (Ya)	Place thermometer in the centre of the thickest part of the food (Letakkan termometer di bahagian tengah makanan yang paling tebal )	Troublesome to use it (Leceh untuk menggunakannya)		Yes (Ya)	Yes (Ya)	No (Tidak)	Yes (Ya)	Yes (Ya)	No (Tidak)	No (Tidak)	No (Tidak)	Yes (Ya)	Yes (Ya)	Uncertain (Tidak pasti)	Yes (Ya)	Agree (Setuju)	Uncertain (Tidak pasti)	Strongly Agree (Sangat setuju)	Strongly Agree (Sangat setuju)	Agree (Setuju)	Uncertain (Tidak pasti)	Strongly disagree (Sangat tidak setuju)	Agree (Setuju)	Strongly disagree (Sangat tidak setuju)	Strongly disagree (Sangat tidak setuju)	Uncertain (Tidak pasti)	Uncertain (Tidak pasti)		Often (Seringkali)	Always (Sentiasa)	Never (Tidak pernah)	Always (Sentiasa)	Often (Seringkali)	Always (Sentiasa)	Always (Sentiasa)	Sometimes (Kadang-kadang)	Never (Tidak pernah)	Often (Seringkali)	Often (Seringkali)	Sometimes (Kadang-kadang)
Female (Perempuan)	46 - 55	Secondary (Tamat sekolah menengah)	No (Tidak)		Yes (Ya)	I don’t use a thermometer (Saya tidak guna termometer))	I know the food is cooked by checking its visual appearance (Saya tahu makanan tersebut sudah masak melalui penampilan visual),Troublesome to use it (Leceh untuk menggunakannya)		Yes (Ya)	Yes (Ya)	No (Tidak)	Yes (Ya)	Yes (Ya)	No (Tidak)	Yes (Ya)	Yes (Ya)	Yes (Ya)	Yes (Ya)	Yes (Ya)	No (Tidak)	Strongly Agree (Sangat setuju)	Disagree (Tidak setuju)	Strongly Agree (Sangat setuju)	Strongly Agree (Sangat setuju)	Agree (Setuju)	Disagree (Tidak setuju)	Disagree (Tidak setuju)	Strongly Agree (Sangat setuju)	Disagree (Tidak setuju)	Disagree (Tidak setuju)	Uncertain (Tidak pasti)	Agree (Setuju)		Often (Seringkali)	Often (Seringkali)	Never (Tidak pernah)	Often (Seringkali)	Always (Sentiasa)	Often (Seringkali)	Always (Sentiasa)	Often (Seringkali)	Never (Tidak pernah)	Always (Sentiasa)	Always (Sentiasa)	Seldom (Jarang)
Male (Lelaki)	18 - 25	Tertiary (Tamat kolej / universiti)	Yes (Ya)	Nausea (Loya),Vomiting (Muntah),Diarrhoea (Cirit-birit),Loss of apetite (Hilang selera makan)	No (Tidak)	Place thermometer in the centre of the thickest part of the food (Letakkan termometer di bahagian tengah makanan yang paling tebal )	I know the food is cooked by checking its visual appearance (Saya tahu makanan tersebut sudah masak melalui penampilan visual)		Yes (Ya)	Yes (Ya)	No (Tidak)	Yes (Ya)	Yes (Ya)	Yes (Ya)	No (Tidak)	No (Tidak)	Yes (Ya)	Yes (Ya)	Yes (Ya)	No (Tidak)	Strongly disagree (Sangat tidak setuju)	Uncertain (Tidak pasti)	Agree (Setuju)	Agree (Setuju)	Agree (Setuju)	Uncertain (Tidak pasti)	Disagree (Tidak setuju)	Disagree (Tidak setuju)	Disagree (Tidak setuju)	Disagree (Tidak setuju)	Uncertain (Tidak pasti)	Agree (Setuju)		Always (Sentiasa)	Often (Seringkali)	Sometimes (Kadang-kadang)	Sometimes (Kadang-kadang)	Often (Seringkali)	Always (Sentiasa)	Seldom (Jarang)	Seldom (Jarang)	Never (Tidak pernah)	Sometimes (Kadang-kadang)	Sometimes (Kadang-kadang)	Never (Tidak pernah)
Male (Lelaki)	26 - 35	Tertiary (Tamat kolej / universiti)	Yes (Ya)	Nausea (Loya),Vomiting (Muntah),Diarrhoea (Cirit-birit),Stomach cramps (Sakit perut),Fever (Demam),Tired (Letih),Aches (Rasa sakit),Loss of apetite (Hilang selera makan)	Yes (Ya)	Place thermometer in the centre of the thickest part of the food (Letakkan termometer di bahagian tengah makanan yang paling tebal )	Other people do not use it (Orang lain tidak menggunakannya)		Yes (Ya)	Yes (Ya)	Yes (Ya)	Yes (Ya)	Yes (Ya)	Yes (Ya)	Yes (Ya)	Yes (Ya)	Yes (Ya)	Yes (Ya)	Yes (Ya)	Yes (Ya)	Strongly disagree (Sangat tidak setuju)	Strongly disagree (Sangat tidak setuju)		Strongly disagree (Sangat tidak setuju)	Strongly disagree (Sangat tidak setuju)	Strongly disagree (Sangat tidak setuju)	Strongly disagree (Sangat tidak setuju)	Strongly disagree (Sangat tidak setuju)	Strongly disagree (Sangat tidak setuju)	Strongly disagree (Sangat tidak setuju)	Strongly disagree (Sangat tidak setuju)	Strongly disagree (Sangat tidak setuju)		Always (Sentiasa)	Always (Sentiasa)	Always (Sentiasa)	Always (Sentiasa)	Always (Sentiasa)	Always (Sentiasa)	Always (Sentiasa)	Always (Sentiasa)	Always (Sentiasa)	Always (Sentiasa)	Always (Sentiasa)	Always (Sentiasa)
Female (Perempuan)	26 - 35	Tertiary (Tamat kolej / universiti)	Yes (Ya)	Diarrhoea (Cirit-birit),Stomach cramps (Sakit perut)	Yes (Ya)	I don’t use a thermometer (Saya tidak guna termometer))	I know the food is cooked by checking its visual appearance (Saya tahu makanan tersebut sudah masak melalui penampilan visual),It can be a source of contamination (Ia boleh menjadi sumber pencemaran)		Yes (Ya)	Yes (Ya)	Yes (Ya)	Yes (Ya)	Yes (Ya)	Uncertain (Tidak pasti)	Uncertain (Tidak pasti)	No (Tidak)	No (Tidak)	Yes (Ya)	Uncertain (Tidak pasti)	No (Tidak)	Agree (Setuju)	Uncertain (Tidak pasti)	Agree (Setuju)	Strongly Agree (Sangat setuju)	Strongly Agree (Sangat setuju)	Uncertain (Tidak pasti)	Strongly disagree (Sangat tidak setuju)	Agree (Setuju)	Uncertain (Tidak pasti)	Strongly disagree (Sangat tidak setuju)	Agree (Setuju)	Agree (Setuju)		Always (Sentiasa)	Always (Sentiasa)	Often (Seringkali)	Always (Sentiasa)	Always (Sentiasa)	Always (Sentiasa)	Always (Sentiasa)	Sometimes (Kadang-kadang)	Seldom (Jarang)	Seldom (Jarang)	Seldom (Jarang)	Often (Seringkali)
Male (Lelaki)	18 - 25	Tertiary (Tamat kolej / universiti)	Yes (Ya)	Nausea (Loya),Vomiting (Muntah),Diarrhoea (Cirit-birit),Stomach cramps (Sakit perut),Fever (Demam),Tired (Letih),Chills (Menggigil),Headaches (Sakit kepala),Loss of apetite (Hilang selera makan)	Yes (Ya)	Place thermometer in the centre of the thickest part of the food (Letakkan termometer di bahagian tengah makanan yang paling tebal )	There is no need for a thermometer – I have never experience any food poisoning problems (Tidak perlu termometer - Saya tidak pernah mengalami masalah keracunan makanan)		Yes (Ya)	Yes (Ya)	No (Tidak)	Yes (Ya)	No (Tidak)	Yes (Ya)	No (Tidak)	No (Tidak)	No (Tidak)	Yes (Ya)	Yes (Ya)	No (Tidak)	Disagree (Tidak setuju)	Disagree (Tidak setuju)	Agree (Setuju)	Agree (Setuju)	Agree (Setuju)	Disagree (Tidak setuju)	Disagree (Tidak setuju)	Disagree (Tidak setuju)	Disagree (Tidak setuju)	Disagree (Tidak setuju)	Disagree (Tidak setuju)	Agree (Setuju)		Often (Seringkali)	Often (Seringkali)	Seldom (Jarang)	Often (Seringkali)	Often (Seringkali)	Often (Seringkali)	Often (Seringkali)	Seldom (Jarang)	Seldom (Jarang)	Often (Seringkali)	Often (Seringkali)	Seldom (Jarang)
Female (Perempuan)	26 - 35	Tertiary (Tamat kolej / universiti)	Yes (Ya)	Vomiting (Muntah),Diarrhoea (Cirit-birit),Stomach cramps (Sakit perut),Tired (Letih),Aches (Rasa sakit)	Sometimes (Kadang-kadang)	I don’t use a thermometer (Saya tidak guna termometer))	I know the food is cooked by checking its visual appearance (Saya tahu makanan tersebut sudah masak melalui penampilan visual)		Yes (Ya)	Yes (Ya)	No (Tidak)	Yes (Ya)	Yes (Ya)	No (Tidak)	Yes (Ya)	No (Tidak)	No (Tidak)	No (Tidak)	Yes (Ya)	No (Tidak)	Agree (Setuju)	Agree (Setuju)	Agree (Setuju)	Agree (Setuju)	Agree (Setuju)	Agree (Setuju)	Agree (Setuju)	Agree (Setuju)	Disagree (Tidak setuju)	Disagree (Tidak setuju)	Disagree (Tidak setuju)	Disagree (Tidak setuju)		Always (Sentiasa)	Always (Sentiasa)	Seldom (Jarang)	Often (Seringkali)	Often (Seringkali)	Seldom (Jarang)	Often (Seringkali)	Often (Seringkali)	Seldom (Jarang)	Sometimes (Kadang-kadang)	Often (Seringkali)	Sometimes (Kadang-kadang)
Female (Perempuan)	26 - 35	Tertiary (Tamat kolej / universiti)	Yes (Ya)	Nausea (Loya),Vomiting (Muntah),Diarrhoea (Cirit-birit),Stomach cramps (Sakit perut)	No (Tidak)	I don’t use a thermometer (Saya tidak guna termometer))	There is no need for a thermometer – I have never experience any food poisoning problems (Tidak perlu termometer - Saya tidak pernah mengalami masalah keracunan makanan)		Yes (Ya)	Yes (Ya)	Uncertain (Tidak pasti)	Yes (Ya)	Yes (Ya)	Uncertain (Tidak pasti)	Yes (Ya)	Uncertain (Tidak pasti)	No (Tidak)	Yes (Ya)	No (Tidak)	No (Tidak)	Strongly disagree (Sangat tidak setuju)	Disagree (Tidak setuju)	Disagree (Tidak setuju)	Strongly disagree (Sangat tidak setuju)	Strongly disagree (Sangat tidak setuju)	Strongly disagree (Sangat tidak setuju)	Disagree (Tidak setuju)	Disagree (Tidak setuju)	Disagree (Tidak setuju)	Disagree (Tidak setuju)	Strongly disagree (Sangat tidak setuju)	Strongly disagree (Sangat tidak setuju)		Never (Tidak pernah)	Never (Tidak pernah)	Seldom (Jarang)	Never (Tidak pernah)	Never (Tidak pernah)	Never (Tidak pernah)	Never (Tidak pernah)	Never (Tidak pernah)	Never (Tidak pernah)	Never (Tidak pernah)	Never (Tidak pernah)	Seldom (Jarang)
Female (Perempuan)	26 - 35	Tertiary (Tamat kolej / universiti)	Yes (Ya)	Vomiting (Muntah),Diarrhoea (Cirit-birit),Aches (Rasa sakit),Loss of apetite (Hilang selera makan)	Sometimes (Kadang-kadang)	I don’t use a thermometer (Saya tidak guna termometer))	Troublesome to use it (Leceh untuk menggunakannya)		Yes (Ya)	Yes (Ya)	No (Tidak)	Yes (Ya)	Yes (Ya)	No (Tidak)	Yes (Ya)	No (Tidak)	Yes (Ya)	Yes (Ya)	Yes (Ya)	No (Tidak)	Strongly Agree (Sangat setuju)	Strongly disagree (Sangat tidak setuju)	Strongly Agree (Sangat setuju)	Strongly Agree (Sangat setuju)	Strongly Agree (Sangat setuju)	Agree (Setuju)	Uncertain (Tidak pasti)	Agree (Setuju)	Strongly disagree (Sangat tidak setuju)	Strongly disagree (Sangat tidak setuju)	Agree (Setuju)	Uncertain (Tidak pasti)		Always (Sentiasa)	Always (Sentiasa)	Never (Tidak pernah)	Always (Sentiasa)	Always (Sentiasa)	Always (Sentiasa)	Always (Sentiasa)	Always (Sentiasa)	Never (Tidak pernah)	Never (Tidak pernah)	Always (Sentiasa)	Always (Sentiasa)
Female (Perempuan)	26 - 35	Tertiary (Tamat kolej / universiti)	Yes (Ya)	Nausea (Loya),Vomiting (Muntah),Diarrhoea (Cirit-birit),Stomach cramps (Sakit perut),Fever (Demam),Tired (Letih),Loss of apetite (Hilang selera makan)	Yes (Ya)	I don’t use a thermometer (Saya tidak guna termometer))	I know the food is cooked by checking its visual appearance (Saya tahu makanan tersebut sudah masak melalui penampilan visual),Troublesome to use it (Leceh untuk menggunakannya),It can be a source of contamination (Ia boleh menjadi sumber pencemaran)		Yes (Ya)	Yes (Ya)	No (Tidak)	Yes (Ya)	Yes (Ya)	No (Tidak)	Yes (Ya)	No (Tidak)	Yes (Ya)	Yes (Ya)	Yes (Ya)	Yes (Ya)	Agree (Setuju)	Agree (Setuju)	Strongly Agree (Sangat setuju)	Strongly Agree (Sangat setuju)	Strongly Agree (Sangat setuju)	Strongly Agree (Sangat setuju)	Disagree (Tidak setuju)	Agree (Setuju)	Disagree (Tidak setuju)	Disagree (Tidak setuju)	Uncertain (Tidak pasti)	Agree (Setuju)		Always (Sentiasa)	Always (Sentiasa)	Never (Tidak pernah)	Always (Sentiasa)	Always (Sentiasa)	Always (Sentiasa)	Always (Sentiasa)	Always (Sentiasa)	Seldom (Jarang)	Seldom (Jarang)	Always (Sentiasa)	Often (Seringkali)
Female (Perempuan)	26 - 35	Tertiary (Tamat kolej / universiti)	No (Tidak)		No (Tidak)	I don’t use a thermometer (Saya tidak guna termometer))	I know the food is cooked by checking its visual appearance (Saya tahu makanan tersebut sudah masak melalui penampilan visual)		Yes (Ya)	Yes (Ya)	No (Tidak)	Yes (Ya)	Yes (Ya)	No (Tidak)	Yes (Ya)	No (Tidak)	No (Tidak)	No (Tidak)	Yes (Ya)	No (Tidak)	Disagree (Tidak setuju)	Strongly Agree (Sangat setuju)	Strongly Agree (Sangat setuju)	Strongly Agree (Sangat setuju)	Strongly Agree (Sangat setuju)	Strongly Agree (Sangat setuju)	Uncertain (Tidak pasti)	Strongly Agree (Sangat setuju)	Strongly disagree (Sangat tidak setuju)	Strongly disagree (Sangat tidak setuju)	Disagree (Tidak setuju)	Strongly disagree (Sangat tidak setuju)		Always (Sentiasa)	Always (Sentiasa)	Never (Tidak pernah)	Always (Sentiasa)	Always (Sentiasa)	Always (Sentiasa)	Always (Sentiasa)	Always (Sentiasa)	Seldom (Jarang)	Always (Sentiasa)	Always (Sentiasa)	Never (Tidak pernah)
Female (Perempuan)	26 - 35	Tertiary (Tamat kolej / universiti)	Yes (Ya)	Nausea (Loya),Vomiting (Muntah),Diarrhoea (Cirit-birit),Stomach cramps (Sakit perut),Fever (Demam),Chills (Menggigil),Loss of apetite (Hilang selera makan)	Yes (Ya)	I don’t use a thermometer (Saya tidak guna termometer))	Troublesome to use it (Leceh untuk menggunakannya),Do not know how to use it (Tidak tahu bagaimana menggunakannya),It can be a source of contamination (Ia boleh menjadi sumber pencemaran)		Yes (Ya)	Yes (Ya)	No (Tidak)	Yes (Ya)	Yes (Ya)	Uncertain (Tidak pasti)	No (Tidak)	No (Tidak)	Yes (Ya)	Yes (Ya)	Yes (Ya)	Uncertain (Tidak pasti)	Strongly disagree (Sangat tidak setuju)	Disagree (Tidak setuju)	Strongly disagree (Sangat tidak setuju)	Strongly disagree (Sangat tidak setuju)	Strongly disagree (Sangat tidak setuju)	Disagree (Tidak setuju)	Disagree (Tidak setuju)	Disagree (Tidak setuju)	Disagree (Tidak setuju)	Disagree (Tidak setuju)	Disagree (Tidak setuju)	Disagree (Tidak setuju)		Never (Tidak pernah)	Never (Tidak pernah)	Seldom (Jarang)	Never (Tidak pernah)	Never (Tidak pernah)	Seldom (Jarang)	Never (Tidak pernah)	Seldom (Jarang)	Seldom (Jarang)	Never (Tidak pernah)	Never (Tidak pernah)	Seldom (Jarang)
Female (Perempuan)	26 - 35	Tertiary (Tamat kolej / universiti)	Yes (Ya)	Nausea (Loya),Vomiting (Muntah),Diarrhoea (Cirit-birit),Stomach cramps (Sakit perut),Aches (Rasa sakit),Headaches (Sakit kepala)	Yes (Ya)	I don’t use a thermometer (Saya tidak guna termometer))	Troublesome to use it (Leceh untuk menggunakannya),Do not know how to use it (Tidak tahu bagaimana menggunakannya)		Yes (Ya)	Yes (Ya)	Yes (Ya)	No (Tidak)	Uncertain (Tidak pasti)	No (Tidak)	Yes (Ya)	No (Tidak)	No (Tidak)	Yes (Ya)	No (Tidak)	Yes (Ya)	Agree (Setuju)	Disagree (Tidak setuju)	Strongly Agree (Sangat setuju)	Strongly Agree (Sangat setuju)	Uncertain (Tidak pasti)	Uncertain (Tidak pasti)	Strongly disagree (Sangat tidak setuju)	Disagree (Tidak setuju)	Strongly disagree (Sangat tidak setuju)	Agree (Setuju)	Disagree (Tidak setuju)	Agree (Setuju)		Always (Sentiasa)	Always (Sentiasa)	Never (Tidak pernah)	Often (Seringkali)	Sometimes (Kadang-kadang)	Often (Seringkali)	Often (Seringkali)	Always (Sentiasa)	Never (Tidak pernah)	Sometimes (Kadang-kadang)	Sometimes (Kadang-kadang)	Sometimes (Kadang-kadang)
Female (Perempuan)	26 - 35	Tertiary (Tamat kolej / universiti)	Yes (Ya)	Vomiting (Muntah),Diarrhoea (Cirit-birit)	No (Tidak)	Place thermometer on side of food (Letakkan termometer di sebelah makanan))	I know the food is cooked by checking its visual appearance (Saya tahu makanan tersebut sudah masak melalui penampilan visual)		Yes (Ya)	Yes (Ya)	No (Tidak)	Yes (Ya)	Yes (Ya)	Yes (Ya)	Yes (Ya)	No (Tidak)	No (Tidak)	Yes (Ya)	Yes (Ya)	Yes (Ya)	Strongly disagree (Sangat tidak setuju)	Disagree (Tidak setuju)	Strongly disagree (Sangat tidak setuju)	Strongly disagree (Sangat tidak setuju)	Strongly disagree (Sangat tidak setuju)	Strongly disagree (Sangat tidak setuju)	Disagree (Tidak setuju)	Strongly disagree (Sangat tidak setuju)	Disagree (Tidak setuju)	Disagree (Tidak setuju)	Disagree (Tidak setuju)	Strongly disagree (Sangat tidak setuju)		Never (Tidak pernah)	Never (Tidak pernah)	Seldom (Jarang)	Never (Tidak pernah)	Never (Tidak pernah)	Never (Tidak pernah)	Never (Tidak pernah)	Never (Tidak pernah)	Seldom (Jarang)	Seldom (Jarang)	Never (Tidak pernah)	Never (Tidak pernah)
Female (Perempuan)	26 - 35	Tertiary (Tamat kolej / universiti)	Yes (Ya)	Nausea (Loya),Vomiting (Muntah),Diarrhoea (Cirit-birit),Stomach cramps (Sakit perut),Fever (Demam),Tired (Letih),Aches (Rasa sakit),Chills (Menggigil),Loss of apetite (Hilang selera makan)	Sometimes (Kadang-kadang)	I don’t use a thermometer (Saya tidak guna termometer))	Troublesome to use it (Leceh untuk menggunakannya)		Yes (Ya)	Yes (Ya)	Yes (Ya)	Yes (Ya)	Yes (Ya)	Yes (Ya)	Yes (Ya)	No (Tidak)	Yes (Ya)	Yes (Ya)	Yes (Ya)	Yes (Ya)	Strongly disagree (Sangat tidak setuju)	Disagree (Tidak setuju)	Strongly disagree (Sangat tidak setuju)	Strongly disagree (Sangat tidak setuju)	Strongly disagree (Sangat tidak setuju)	Uncertain (Tidak pasti)	Strongly disagree (Sangat tidak setuju)	Strongly disagree (Sangat tidak setuju)	Strongly disagree (Sangat tidak setuju)	Disagree (Tidak setuju)	Uncertain (Tidak pasti)	Strongly disagree (Sangat tidak setuju)		Often (Seringkali)	Always (Sentiasa)	Often (Seringkali)	Always (Sentiasa)	Always (Sentiasa)	Seldom (Jarang)	Often (Seringkali)	Sometimes (Kadang-kadang)	Often (Seringkali)	Sometimes (Kadang-kadang)	Often (Seringkali)	Always (Sentiasa)
Male (Lelaki)	26 - 35	Tertiary (Tamat kolej / universiti)	Yes (Ya)	Nausea (Loya),Vomiting (Muntah),Diarrhoea (Cirit-birit),Stomach cramps (Sakit perut),Tired (Letih),Aches (Rasa sakit),Chills (Menggigil),Loss of apetite (Hilang selera makan)	No (Tidak)	I don’t use a thermometer (Saya tidak guna termometer))	I know the food is cooked by checking its visual appearance (Saya tahu makanan tersebut sudah masak melalui penampilan visual)		Yes (Ya)	Yes (Ya)	No (Tidak)	Yes (Ya)	Yes (Ya)	Uncertain (Tidak pasti)	Yes (Ya)	No (Tidak)	No (Tidak)	Yes (Ya)	Uncertain (Tidak pasti)	No (Tidak)	Strongly Agree (Sangat setuju)	Uncertain (Tidak pasti)	Agree (Setuju)	Strongly Agree (Sangat setuju)	Strongly Agree (Sangat setuju)	Strongly Agree (Sangat setuju)	Disagree (Tidak setuju)	Strongly Agree (Sangat setuju)	Strongly disagree (Sangat tidak setuju)	Strongly disagree (Sangat tidak setuju)	Agree (Setuju)	Uncertain (Tidak pasti)		Always (Sentiasa)	Always (Sentiasa)	Never (Tidak pernah)	Always (Sentiasa)	Always (Sentiasa)	Sometimes (Kadang-kadang)	Always (Sentiasa)	Always (Sentiasa)	Sometimes (Kadang-kadang)	Seldom (Jarang)	Often (Seringkali)	Never (Tidak pernah)
Male (Lelaki)	26 - 35	Tertiary (Tamat kolej / universiti)	Yes (Ya)	Nausea (Loya),Vomiting (Muntah),Diarrhoea (Cirit-birit),Stomach cramps (Sakit perut),Aches (Rasa sakit),Chills (Menggigil),Loss of apetite (Hilang selera makan)	Sometimes (Kadang-kadang)	I don’t use a thermometer (Saya tidak guna termometer))	I know the food is cooked by checking its visual appearance (Saya tahu makanan tersebut sudah masak melalui penampilan visual)		Yes (Ya)	Yes (Ya)	No (Tidak)	Yes (Ya)	Yes (Ya)	No (Tidak)	Yes (Ya)	Yes (Ya)	Yes (Ya)	Yes (Ya)	Uncertain (Tidak pasti)	No (Tidak)	Strongly Agree (Sangat setuju)	Uncertain (Tidak pasti)	Agree (Setuju)	Agree (Setuju)	Agree (Setuju)	Agree (Setuju)	Agree (Setuju)	Agree (Setuju)	Agree (Setuju)	Disagree (Tidak setuju)	Uncertain (Tidak pasti)	Uncertain (Tidak pasti)		Often (Seringkali)	Often (Seringkali)	Sometimes (Kadang-kadang)	Often (Seringkali)	Often (Seringkali)	Sometimes (Kadang-kadang)	Often (Seringkali)	Often (Seringkali)	Seldom (Jarang)	Often (Seringkali)	Often (Seringkali)	Seldom (Jarang)
Female (Perempuan)	26 - 35	Tertiary (Tamat kolej / universiti)	Yes (Ya)	Vomiting (Muntah),Diarrhoea (Cirit-birit),Stomach cramps (Sakit perut),Fever (Demam),Tired (Letih),Headaches (Sakit kepala),Loss of apetite (Hilang selera makan)	Yes (Ya)	I don’t use a thermometer (Saya tidak guna termometer))	Do not know how to use it (Tidak tahu bagaimana menggunakannya)		Yes (Ya)	Yes (Ya)	No (Tidak)	Yes (Ya)	Yes (Ya)	No (Tidak)	Yes (Ya)	No (Tidak)	No (Tidak)	Uncertain (Tidak pasti)	Uncertain (Tidak pasti)	No (Tidak)	Strongly Agree (Sangat setuju)	Uncertain (Tidak pasti)	Agree (Setuju)	Strongly Agree (Sangat setuju)	Strongly Agree (Sangat setuju)	Agree (Setuju)	Strongly Agree (Sangat setuju)	Uncertain (Tidak pasti)	Disagree (Tidak setuju)	Disagree (Tidak setuju)	Uncertain (Tidak pasti)	Uncertain (Tidak pasti)		Often (Seringkali)	Often (Seringkali)	Never (Tidak pernah)	Often (Seringkali)	Often (Seringkali)	Always (Sentiasa)	Sometimes (Kadang-kadang)	Always (Sentiasa)	Seldom (Jarang)	Often (Seringkali)	Often (Seringkali)	Seldom (Jarang)
Male (Lelaki)	26 - 35	Tertiary (Tamat kolej / universiti)	Yes (Ya)	Nausea (Loya),Vomiting (Muntah),Diarrhoea (Cirit-birit),Stomach cramps (Sakit perut),Fever (Demam),Tired (Letih)	No (Tidak)	I don’t use a thermometer (Saya tidak guna termometer))	Troublesome to use it (Leceh untuk menggunakannya)		Yes (Ya)	Yes (Ya)	No (Tidak)	Yes (Ya)	Yes (Ya)	No (Tidak)	Yes (Ya)	No (Tidak)	No (Tidak)	Yes (Ya)	No (Tidak)	No (Tidak)	Strongly disagree (Sangat tidak setuju)	Disagree (Tidak setuju)	Strongly disagree (Sangat tidak setuju)	Strongly disagree (Sangat tidak setuju)	Strongly disagree (Sangat tidak setuju)	Strongly disagree (Sangat tidak setuju)	Disagree (Tidak setuju)	Strongly disagree (Sangat tidak setuju)	Disagree (Tidak setuju)	Disagree (Tidak setuju)	Disagree (Tidak setuju)	Strongly disagree (Sangat tidak setuju)		Never (Tidak pernah)	Never (Tidak pernah)	Seldom (Jarang)	Never (Tidak pernah)	Never (Tidak pernah)	Never (Tidak pernah)	Never (Tidak pernah)	Never (Tidak pernah)	Never (Tidak pernah)	Never (Tidak pernah)	Never (Tidak pernah)	Never (Tidak pernah)
Female (Perempuan)	18 - 25	Tertiary (Tamat kolej / universiti)	Yes (Ya)	Vomiting (Muntah),Diarrhoea (Cirit-birit),Stomach cramps (Sakit perut),Tired (Letih),Loss of apetite (Hilang selera makan)	No (Tidak)	I don’t use a thermometer (Saya tidak guna termometer))	I know the food is cooked by checking its visual appearance (Saya tahu makanan tersebut sudah masak melalui penampilan visual),Troublesome to use it (Leceh untuk menggunakannya),Other people do not use it (Orang lain tidak menggunakannya),It can be a source of contamination (Ia boleh menjadi sumber pencemaran)		Yes (Ya)	Yes (Ya)	No (Tidak)	Yes (Ya)	Yes (Ya)	No (Tidak)	Yes (Ya)	No (Tidak)	No (Tidak)	Yes (Ya)	No (Tidak)	No (Tidak)	Strongly Agree (Sangat setuju)	Uncertain (Tidak pasti)	Agree (Setuju)	Strongly Agree (Sangat setuju)	Strongly Agree (Sangat setuju)	Strongly Agree (Sangat setuju)	Strongly disagree (Sangat tidak setuju)	Strongly Agree (Sangat setuju)	Uncertain (Tidak pasti)	Strongly Agree (Sangat setuju)	Uncertain (Tidak pasti)	Agree (Setuju)		Always (Sentiasa)	Always (Sentiasa)	Never (Tidak pernah)	Always (Sentiasa)	Always (Sentiasa)	Always (Sentiasa)	Always (Sentiasa)	Always (Sentiasa)	Always (Sentiasa)	Never (Tidak pernah)	Always (Sentiasa)	Never (Tidak pernah)
Female (Perempuan)	26 - 35	Tertiary (Tamat kolej / universiti)	Uncertain (Tidak pasti)		No (Tidak)	I don’t use a thermometer (Saya tidak guna termometer))	It can be a source of contamination (Ia boleh menjadi sumber pencemaran)		Yes (Ya)	Yes (Ya)	Yes (Ya)	Yes (Ya)	Uncertain (Tidak pasti)	Uncertain (Tidak pasti)	No (Tidak)	No (Tidak)	No (Tidak)	Yes (Ya)	No (Tidak)	No (Tidak)	Strongly disagree (Sangat tidak setuju)	Disagree (Tidak setuju)	Strongly disagree (Sangat tidak setuju)	Strongly disagree (Sangat tidak setuju)	Strongly disagree (Sangat tidak setuju)	Strongly disagree (Sangat tidak setuju)	Disagree (Tidak setuju)	Strongly disagree (Sangat tidak setuju)	Strongly disagree (Sangat tidak setuju)	Disagree (Tidak setuju)	Disagree (Tidak setuju)	Disagree (Tidak setuju)		Never (Tidak pernah)	Never (Tidak pernah)	Never (Tidak pernah)	Never (Tidak pernah)	Never (Tidak pernah)	Never (Tidak pernah)	Never (Tidak pernah)	Never (Tidak pernah)	Never (Tidak pernah)	Never (Tidak pernah)	Never (Tidak pernah)	Seldom (Jarang)
Male (Lelaki)	26 - 35	Tertiary (Tamat kolej / universiti)	Yes (Ya)	Diarrhoea (Cirit-birit),Fever (Demam)	No (Tidak)	I don’t use a thermometer (Saya tidak guna termometer))	Troublesome to use it (Leceh untuk menggunakannya)		Yes (Ya)	Yes (Ya)	Yes (Ya)	Yes (Ya)	Yes (Ya)	Yes (Ya)	Yes (Ya)	No (Tidak)	Yes (Ya)	No (Tidak)	Yes (Ya)	Yes (Ya)	Strongly disagree (Sangat tidak setuju)	Disagree (Tidak setuju)	Strongly disagree (Sangat tidak setuju)	Strongly disagree (Sangat tidak setuju)	Strongly disagree (Sangat tidak setuju)	Strongly disagree (Sangat tidak setuju)	Strongly disagree (Sangat tidak setuju)	Disagree (Tidak setuju)	Strongly disagree (Sangat tidak setuju)	Strongly disagree (Sangat tidak setuju)	Strongly disagree (Sangat tidak setuju)	Strongly disagree (Sangat tidak setuju)		Never (Tidak pernah)	Never (Tidak pernah)	Seldom (Jarang)	Sometimes (Kadang-kadang)	Never (Tidak pernah)	Never (Tidak pernah)	Never (Tidak pernah)	Never (Tidak pernah)	Sometimes (Kadang-kadang)	Never (Tidak pernah)	Never (Tidak pernah)	Never (Tidak pernah)
Female (Perempuan)	26 - 35	Tertiary (Tamat kolej / universiti)	Yes (Ya)	Vomiting (Muntah),Diarrhoea (Cirit-birit),Stomach cramps (Sakit perut),Loss of apetite (Hilang selera makan)	Sometimes (Kadang-kadang)	I don’t use a thermometer (Saya tidak guna termometer))	I know the food is cooked by checking its visual appearance (Saya tahu makanan tersebut sudah masak melalui penampilan visual),It can be a source of contamination (Ia boleh menjadi sumber pencemaran)		Yes (Ya)	Yes (Ya)	No (Tidak)	Yes (Ya)	Yes (Ya)	Uncertain (Tidak pasti)	Yes (Ya)	No (Tidak)	No (Tidak)	Yes (Ya)	Yes (Ya)	No (Tidak)	Uncertain (Tidak pasti)	Disagree (Tidak setuju)	Agree (Setuju)	Strongly Agree (Sangat setuju)	Strongly Agree (Sangat setuju)	Agree (Setuju)	Disagree (Tidak setuju)	Agree (Setuju)	Disagree (Tidak setuju)	Disagree (Tidak setuju)	Uncertain (Tidak pasti)	Agree (Setuju)		Often (Seringkali)	Often (Seringkali)	Sometimes (Kadang-kadang)	Often (Seringkali)	Always (Sentiasa)	Often (Seringkali)	Often (Seringkali)	Sometimes (Kadang-kadang)	Seldom (Jarang)	Seldom (Jarang)	Often (Seringkali)	Seldom (Jarang)
Female (Perempuan)	26 - 35	Tertiary (Tamat kolej / universiti)	No (Tidak)		Sometimes (Kadang-kadang)	I don’t use a thermometer (Saya tidak guna termometer))	There is no need for a thermometer – I have never experience any food poisoning problems (Tidak perlu termometer - Saya tidak pernah mengalami masalah keracunan makanan)		Yes (Ya)	Yes (Ya)	No (Tidak)	Yes (Ya)	Yes (Ya)	No (Tidak)	Yes (Ya)	Uncertain (Tidak pasti)	No (Tidak)	Yes (Ya)	Uncertain (Tidak pasti)	Uncertain (Tidak pasti)	Strongly disagree (Sangat tidak setuju)	Strongly disagree (Sangat tidak setuju)	Strongly disagree (Sangat tidak setuju)	Strongly disagree (Sangat tidak setuju)	Strongly disagree (Sangat tidak setuju)	Strongly disagree (Sangat tidak setuju)	Disagree (Tidak setuju)	Strongly disagree (Sangat tidak setuju)	Disagree (Tidak setuju)	Disagree (Tidak setuju)	Strongly disagree (Sangat tidak setuju)	Strongly disagree (Sangat tidak setuju)		Never (Tidak pernah)	Never (Tidak pernah)	Seldom (Jarang)	Never (Tidak pernah)	Never (Tidak pernah)	Never (Tidak pernah)	Never (Tidak pernah)	Never (Tidak pernah)	Seldom (Jarang)	Never (Tidak pernah)	Never (Tidak pernah)	Seldom (Jarang)
Female (Perempuan)	26 - 35	Tertiary (Tamat kolej / universiti)	Yes (Ya)	Nausea (Loya),Vomiting (Muntah),Diarrhoea (Cirit-birit),Stomach cramps (Sakit perut),Tired (Letih),Loss of apetite (Hilang selera makan)	Sometimes (Kadang-kadang)	I don’t use a thermometer (Saya tidak guna termometer))	I know the food is cooked by checking its visual appearance (Saya tahu makanan tersebut sudah masak melalui penampilan visual)		Yes (Ya)	Yes (Ya)	No (Tidak)	No (Tidak)	No (Tidak)	Yes (Ya)	Yes (Ya)	No (Tidak)	No (Tidak)	No (Tidak)	Yes (Ya)	No (Tidak)	Agree (Setuju)	Strongly Agree (Sangat setuju)	Agree (Setuju)	Agree (Setuju)	Uncertain (Tidak pasti)	Agree (Setuju)	Agree (Setuju)	Strongly Agree (Sangat setuju)	Disagree (Tidak setuju)	Strongly disagree (Sangat tidak setuju)	Disagree (Tidak setuju)	Disagree (Tidak setuju)		Always (Sentiasa)	Always (Sentiasa)	Never (Tidak pernah)	Sometimes (Kadang-kadang)	Seldom (Jarang)	Sometimes (Kadang-kadang)	Always (Sentiasa)	Always (Sentiasa)	Never (Tidak pernah)	Often (Seringkali)	Always (Sentiasa)	Sometimes (Kadang-kadang)
Male (Lelaki)	26 - 35	Tertiary (Tamat kolej / universiti)	Yes (Ya)	Vomiting (Muntah),Diarrhoea (Cirit-birit),Stomach cramps (Sakit perut),Tired (Letih),Chills (Menggigil),Loss of apetite (Hilang selera makan)	Sometimes (Kadang-kadang)	I don’t use a thermometer (Saya tidak guna termometer))	It can be a source of contamination (Ia boleh menjadi sumber pencemaran)		Yes (Ya)	Yes (Ya)	No (Tidak)	Yes (Ya)	Yes (Ya)	No (Tidak)	Yes (Ya)	No (Tidak)	Yes (Ya)	Yes (Ya)	Yes (Ya)	Yes (Ya)	Strongly Agree (Sangat setuju)	Strongly disagree (Sangat tidak setuju)	Strongly Agree (Sangat setuju)	Strongly Agree (Sangat setuju)	Strongly disagree (Sangat tidak setuju)	Strongly Agree (Sangat setuju)	Strongly disagree (Sangat tidak setuju)	Strongly Agree (Sangat setuju)	Strongly Agree (Sangat setuju)	Strongly disagree (Sangat tidak setuju)	Agree (Setuju)	Strongly disagree (Sangat tidak setuju)		Sometimes (Kadang-kadang)	Sometimes (Kadang-kadang)	Seldom (Jarang)	Always (Sentiasa)	Always (Sentiasa)	Always (Sentiasa)	Always (Sentiasa)	Always (Sentiasa)	Never (Tidak pernah)	Always (Sentiasa)	Always (Sentiasa)	Never (Tidak pernah)
Female (Perempuan)	26 - 35	Tertiary (Tamat kolej / universiti)	Yes (Ya)	Diarrhoea (Cirit-birit),Stomach cramps (Sakit perut)	Yes (Ya)	I don’t use a thermometer (Saya tidak guna termometer))	I know the food is cooked by checking its visual appearance (Saya tahu makanan tersebut sudah masak melalui penampilan visual),Other		Yes (Ya)	Yes (Ya)	No (Tidak)	No (Tidak)	Yes (Ya)	Uncertain (Tidak pasti)	Yes (Ya)	No (Tidak)	Uncertain (Tidak pasti)	Yes (Ya)	No (Tidak)	No (Tidak)	Strongly Agree (Sangat setuju)	Strongly Agree (Sangat setuju)	Strongly Agree (Sangat setuju)	Strongly Agree (Sangat setuju)	Strongly Agree (Sangat setuju)	Agree (Setuju)	Agree (Setuju)	Strongly Agree (Sangat setuju)	Strongly disagree (Sangat tidak setuju)	Strongly disagree (Sangat tidak setuju)	Uncertain (Tidak pasti)	Uncertain (Tidak pasti)		Sometimes (Kadang-kadang)	Always (Sentiasa)	Never (Tidak pernah)	Often (Seringkali)	Always (Sentiasa)	Often (Seringkali)	Always (Sentiasa)	Sometimes (Kadang-kadang)	Never (Tidak pernah)	Often (Seringkali)	Often (Seringkali)	Sometimes (Kadang-kadang)
Male (Lelaki)	26 - 35	Tertiary (Tamat kolej / universiti)	Yes (Ya)	Nausea (Loya),Vomiting (Muntah),Diarrhoea (Cirit-birit),Stomach cramps (Sakit perut),Tired (Letih)	Sometimes (Kadang-kadang)	I don’t use a thermometer (Saya tidak guna termometer))	I know the food is cooked by checking its visual appearance (Saya tahu makanan tersebut sudah masak melalui penampilan visual)		Yes (Ya)	Yes (Ya)	Yes (Ya)	Yes (Ya)	Yes (Ya)	Yes (Ya)	Yes (Ya)	Yes (Ya)	Yes (Ya)	Yes (Ya)	Yes (Ya)	Yes (Ya)	Agree (Setuju)	Agree (Setuju)	Agree (Setuju)	Agree (Setuju)	Agree (Setuju)	Agree (Setuju)	Agree (Setuju)	Agree (Setuju)	Agree (Setuju)	Agree (Setuju)	Agree (Setuju)	Agree (Setuju)		Often (Seringkali)	Often (Seringkali)	Often (Seringkali)	Often (Seringkali)	Often (Seringkali)	Often (Seringkali)	Often (Seringkali)	Often (Seringkali)	Often (Seringkali)	Often (Seringkali)	Often (Seringkali)	Often (Seringkali)
Male (Lelaki)	26 - 35	Tertiary (Tamat kolej / universiti)	Yes (Ya)	Vomiting (Muntah),Diarrhoea (Cirit-birit),Stomach cramps (Sakit perut),Fever (Demam),Tired (Letih),Aches (Rasa sakit),Chills (Menggigil),Headaches (Sakit kepala),Loss of apetite (Hilang selera makan),Others, please state (Lain-lain, sila nyata)	Sometimes (Kadang-kadang)	Place thermometer in the centre of the thickest part of the food (Letakkan termometer di bahagian tengah makanan yang paling tebal )	Other		Yes (Ya)	Yes (Ya)	Uncertain (Tidak pasti)	Yes (Ya)	Yes (Ya)	Yes (Ya)	Yes (Ya)	No (Tidak)	No (Tidak)		Yes (Ya)	No (Tidak)	Uncertain (Tidak pasti)	Uncertain (Tidak pasti)	Uncertain (Tidak pasti)	Uncertain (Tidak pasti)	Uncertain (Tidak pasti)	Uncertain (Tidak pasti)	Uncertain (Tidak pasti)	Uncertain (Tidak pasti)	Uncertain (Tidak pasti)	Uncertain (Tidak pasti)	Uncertain (Tidak pasti)	Uncertain (Tidak pasti)		Sometimes (Kadang-kadang)	Sometimes (Kadang-kadang)	Sometimes (Kadang-kadang)	Sometimes (Kadang-kadang)	Sometimes (Kadang-kadang)	Sometimes (Kadang-kadang)	Sometimes (Kadang-kadang)	Sometimes (Kadang-kadang)	Sometimes (Kadang-kadang)	Sometimes (Kadang-kadang)	Sometimes (Kadang-kadang)	Sometimes (Kadang-kadang)
Male (Lelaki)	18 - 25	Tertiary (Tamat kolej / universiti)	Yes (Ya)	Vomiting (Muntah),Diarrhoea (Cirit-birit),Stomach cramps (Sakit perut),Fever (Demam),Loss of apetite (Hilang selera makan)	Sometimes (Kadang-kadang)	I don’t use a thermometer (Saya tidak guna termometer))	I know the food is cooked by checking its visual appearance (Saya tahu makanan tersebut sudah masak melalui penampilan visual)		Yes (Ya)	Yes (Ya)	No (Tidak)	Yes (Ya)	Uncertain (Tidak pasti)	Yes (Ya)	Yes (Ya)	No (Tidak)	Yes (Ya)	Uncertain (Tidak pasti)	Yes (Ya)	No (Tidak)	Strongly Agree (Sangat setuju)	Disagree (Tidak setuju)	Strongly Agree (Sangat setuju)	Strongly Agree (Sangat setuju)	Strongly Agree (Sangat setuju)	Strongly Agree (Sangat setuju)	Strongly disagree (Sangat tidak setuju)	Agree (Setuju)	Agree (Setuju)	Strongly disagree (Sangat tidak setuju)	Uncertain (Tidak pasti)	Uncertain (Tidak pasti)		Always (Sentiasa)	Often (Seringkali)	Seldom (Jarang)	Often (Seringkali)	Often (Seringkali)	Often (Seringkali)	Sometimes (Kadang-kadang)	Sometimes (Kadang-kadang)	Seldom (Jarang)	Often (Seringkali)	Often (Seringkali)	Often (Seringkali)
Female (Perempuan)	26 - 35	Tertiary (Tamat kolej / universiti)	Uncertain (Tidak pasti)		Yes (Ya)	I don’t use a thermometer (Saya tidak guna termometer))	There is no need for a thermometer – I have never experience any food poisoning problems (Tidak perlu termometer - Saya tidak pernah mengalami masalah keracunan makanan)		Yes (Ya)	Yes (Ya)	No (Tidak)	Yes (Ya)	Yes (Ya)	No (Tidak)	Yes (Ya)	No (Tidak)	No (Tidak)	Yes (Ya)	Yes (Ya)	No (Tidak)	Strongly disagree (Sangat tidak setuju)	Strongly disagree (Sangat tidak setuju)	Strongly disagree (Sangat tidak setuju)	Strongly disagree (Sangat tidak setuju)	Strongly disagree (Sangat tidak setuju)	Strongly disagree (Sangat tidak setuju)	Strongly disagree (Sangat tidak setuju)	Strongly disagree (Sangat tidak setuju)	Strongly disagree (Sangat tidak setuju)	Disagree (Tidak setuju)	Disagree (Tidak setuju)	Strongly disagree (Sangat tidak setuju)		Never (Tidak pernah)	Never (Tidak pernah)	Seldom (Jarang)	Never (Tidak pernah)	Never (Tidak pernah)	Never (Tidak pernah)	Never (Tidak pernah)	Never (Tidak pernah)	Seldom (Jarang)	Never (Tidak pernah)	Never (Tidak pernah)	Seldom (Jarang)
Female (Perempuan)	26 - 35	Tertiary (Tamat kolej / universiti)	No (Tidak)		Sometimes (Kadang-kadang)	Place thermometer in the centre of the thickest part of the food (Letakkan termometer di bahagian tengah makanan yang paling tebal )			Yes (Ya)	No (Tidak)	No (Tidak)	Yes (Ya)	Yes (Ya)	Yes (Ya)	Yes (Ya)	No (Tidak)	No (Tidak)	No (Tidak)	Yes (Ya)	No (Tidak)	Strongly Agree (Sangat setuju)	Disagree (Tidak setuju)	Strongly Agree (Sangat setuju)	Strongly Agree (Sangat setuju)	Strongly disagree (Sangat tidak setuju)	Strongly Agree (Sangat setuju)	Agree (Setuju)	Strongly Agree (Sangat setuju)	Disagree (Tidak setuju)	Strongly disagree (Sangat tidak setuju)	Agree (Setuju)	Disagree (Tidak setuju)		Always (Sentiasa)	Always (Sentiasa)	Never (Tidak pernah)	Always (Sentiasa)	Always (Sentiasa)	Often (Seringkali)	Always (Sentiasa)	Often (Seringkali)	Never (Tidak pernah)	Never (Tidak pernah)	Often (Seringkali)	Never (Tidak pernah)
Female (Perempuan)	26 - 35	Tertiary (Tamat kolej / universiti)	Uncertain (Tidak pasti)		Yes (Ya)	I don’t use a thermometer (Saya tidak guna termometer))	I know the food is cooked by checking its visual appearance (Saya tahu makanan tersebut sudah masak melalui penampilan visual)		Yes (Ya)	Yes (Ya)	No (Tidak)	Uncertain (Tidak pasti)	Yes (Ya)	Yes (Ya)	Yes (Ya)	No (Tidak)	No (Tidak)	No (Tidak)	Yes (Ya)	Uncertain (Tidak pasti)	Strongly Agree (Sangat setuju)	Strongly Agree (Sangat setuju)	Strongly Agree (Sangat setuju)	Strongly Agree (Sangat setuju)	Agree (Setuju)	Strongly Agree (Sangat setuju)	Strongly Agree (Sangat setuju)	Strongly Agree (Sangat setuju)	Strongly disagree (Sangat tidak setuju)	Uncertain (Tidak pasti)	Strongly disagree (Sangat tidak setuju)	Uncertain (Tidak pasti)		Often (Seringkali)	Often (Seringkali)	Sometimes (Kadang-kadang)	Often (Seringkali)	Sometimes (Kadang-kadang)	Sometimes (Kadang-kadang)	Sometimes (Kadang-kadang)	Often (Seringkali)	Sometimes (Kadang-kadang)	Often (Seringkali)	Often (Seringkali)	Often (Seringkali)
Female (Perempuan)	26 - 35	Tertiary (Tamat kolej / universiti)	Yes (Ya)	Nausea (Loya),Vomiting (Muntah),Diarrhoea (Cirit-birit),Stomach cramps (Sakit perut),Tired (Letih)	Sometimes (Kadang-kadang)	I don’t use a thermometer (Saya tidak guna termometer))	Do not know how to use it (Tidak tahu bagaimana menggunakannya)		Yes (Ya)	Yes (Ya)	No (Tidak)	Yes (Ya)	Yes (Ya)	No (Tidak)	Yes (Ya)	No (Tidak)	No (Tidak)	Yes (Ya)	Yes (Ya)	No (Tidak)	Agree (Setuju)	Agree (Setuju)	Agree (Setuju)	Strongly Agree (Sangat setuju)	Strongly Agree (Sangat setuju)	Agree (Setuju)	Agree (Setuju)	Strongly Agree (Sangat setuju)	Disagree (Tidak setuju)	Strongly disagree (Sangat tidak setuju)	Uncertain (Tidak pasti)	Agree (Setuju)		Always (Sentiasa)	Always (Sentiasa)	Never (Tidak pernah)	Always (Sentiasa)	Always (Sentiasa)	Sometimes (Kadang-kadang)	Always (Sentiasa)	Often (Seringkali)	Never (Tidak pernah)	Often (Seringkali)	Often (Seringkali)	Often (Seringkali)
Female (Perempuan)	18 - 25	Tertiary (Tamat kolej / universiti)	Yes (Ya)	Nausea (Loya),Vomiting (Muntah),Diarrhoea (Cirit-birit),Fever (Demam),Aches (Rasa sakit),Headaches (Sakit kepala),Loss of apetite (Hilang selera makan)	Yes (Ya)	Place thermometer in the centre of the thickest part of the food (Letakkan termometer di bahagian tengah makanan yang paling tebal )	I know the food is cooked by checking its visual appearance (Saya tahu makanan tersebut sudah masak melalui penampilan visual),Troublesome to use it (Leceh untuk menggunakannya)		Yes (Ya)	Yes (Ya)	No (Tidak)	Yes (Ya)	Yes (Ya)	Yes (Ya)	Yes (Ya)	Yes (Ya)	Yes (Ya)	Yes (Ya)	Yes (Ya)	Yes (Ya)	Strongly disagree (Sangat tidak setuju)	Strongly disagree (Sangat tidak setuju)	Strongly disagree (Sangat tidak setuju)	Strongly disagree (Sangat tidak setuju)	Strongly disagree (Sangat tidak setuju)	Strongly disagree (Sangat tidak setuju)	Strongly disagree (Sangat tidak setuju)	Strongly disagree (Sangat tidak setuju)	Strongly disagree (Sangat tidak setuju)	Strongly disagree (Sangat tidak setuju)	Strongly disagree (Sangat tidak setuju)	Strongly disagree (Sangat tidak setuju)		Never (Tidak pernah)	Never (Tidak pernah)	Never (Tidak pernah)	Never (Tidak pernah)	Never (Tidak pernah)	Never (Tidak pernah)	Never (Tidak pernah)	Never (Tidak pernah)	Never (Tidak pernah)	Never (Tidak pernah)	Never (Tidak pernah)	Never (Tidak pernah)
Male (Lelaki)	26 - 35	Tertiary (Tamat kolej / universiti)	No (Tidak)		Sometimes (Kadang-kadang)	I don’t use a thermometer (Saya tidak guna termometer))	I know the food is cooked by checking its visual appearance (Saya tahu makanan tersebut sudah masak melalui penampilan visual),There is no need for a thermometer – I have never experience any food poisoning problems (Tidak perlu termometer - Saya tidak pernah mengalami masalah keracunan makanan)		Yes (Ya)	Yes (Ya)	No (Tidak)	Yes (Ya)	Yes (Ya)	No (Tidak)	Yes (Ya)	No (Tidak)	Yes (Ya)	Yes (Ya)	Uncertain (Tidak pasti)	No (Tidak)	Strongly Agree (Sangat setuju)	Agree (Setuju)	Strongly Agree (Sangat setuju)	Strongly Agree (Sangat setuju)	Strongly Agree (Sangat setuju)	Uncertain (Tidak pasti)	Disagree (Tidak setuju)	Strongly Agree (Sangat setuju)	Strongly Agree (Sangat setuju)	Strongly disagree (Sangat tidak setuju)	Uncertain (Tidak pasti)	Agree (Setuju)		Always (Sentiasa)	Always (Sentiasa)	Never (Tidak pernah)	Always (Sentiasa)	Always (Sentiasa)	Always (Sentiasa)	Always (Sentiasa)	Always (Sentiasa)	Always (Sentiasa)	Never (Tidak pernah)	Often (Seringkali)	Seldom (Jarang)
Male (Lelaki)	26 - 35	Tertiary (Tamat kolej / universiti)	Yes (Ya)	Nausea (Loya),Vomiting (Muntah),Diarrhoea (Cirit-birit),Stomach cramps (Sakit perut),Fever (Demam),Tired (Letih),Aches (Rasa sakit),Chills (Menggigil),Loss of apetite (Hilang selera makan)	Yes (Ya)	Place thermometer in the centre of the thickest part of the food (Letakkan termometer di bahagian tengah makanan yang paling tebal )	I know the food is cooked by checking its visual appearance (Saya tahu makanan tersebut sudah masak melalui penampilan visual),Troublesome to use it (Leceh untuk menggunakannya),Other people do not use it (Orang lain tidak menggunakannya),It can be a source of contamination (Ia boleh menjadi sumber pencemaran)		Yes (Ya)	Yes (Ya)	No (Tidak)	Uncertain (Tidak pasti)	Yes (Ya)	Uncertain (Tidak pasti)	Yes (Ya)	No (Tidak)	No (Tidak)	Uncertain (Tidak pasti)	Yes (Ya)	No (Tidak)	Strongly Agree (Sangat setuju)	Disagree (Tidak setuju)	Strongly Agree (Sangat setuju)	Strongly Agree (Sangat setuju)	Strongly Agree (Sangat setuju)	Strongly Agree (Sangat setuju)	Uncertain (Tidak pasti)	Strongly disagree (Sangat tidak setuju)	Strongly disagree (Sangat tidak setuju)	Strongly disagree (Sangat tidak setuju)	Strongly Agree (Sangat setuju)	Uncertain (Tidak pasti)		Always (Sentiasa)	Always (Sentiasa)	Never (Tidak pernah)	Always (Sentiasa)	Always (Sentiasa)	Often (Seringkali)	Always (Sentiasa)	Always (Sentiasa)	Never (Tidak pernah)	Sometimes (Kadang-kadang)	Sometimes (Kadang-kadang)	Never (Tidak pernah)
Female (Perempuan)	26 - 35	Tertiary (Tamat kolej / universiti)	Yes (Ya)	Vomiting (Muntah),Diarrhoea (Cirit-birit),Stomach cramps (Sakit perut),Tired (Letih)	Yes (Ya)	I don’t use a thermometer (Saya tidak guna termometer))	I know the food is cooked by checking its visual appearance (Saya tahu makanan tersebut sudah masak melalui penampilan visual),Troublesome to use it (Leceh untuk menggunakannya)		Yes (Ya)	No (Tidak)	No (Tidak)	Yes (Ya)	Yes (Ya)	Yes (Ya)	Yes (Ya)	No (Tidak)	No (Tidak)	Yes (Ya)	Yes (Ya)	No (Tidak)	Uncertain (Tidak pasti)	Uncertain (Tidak pasti)	Strongly Agree (Sangat setuju)	Strongly Agree (Sangat setuju)	Strongly Agree (Sangat setuju)	Strongly Agree (Sangat setuju)	Strongly disagree (Sangat tidak setuju)	Strongly Agree (Sangat setuju)	Strongly disagree (Sangat tidak setuju)	Strongly disagree (Sangat tidak setuju)	Uncertain (Tidak pasti)	Uncertain (Tidak pasti)		Always (Sentiasa)	Always (Sentiasa)	Never (Tidak pernah)	Always (Sentiasa)	Always (Sentiasa)	Sometimes (Kadang-kadang)	Always (Sentiasa)	Always (Sentiasa)	Seldom (Jarang)	Often (Seringkali)	Often (Seringkali)	Sometimes (Kadang-kadang)
Female (Perempuan)	26 - 35	Tertiary (Tamat kolej / universiti)	Yes (Ya)	Vomiting (Muntah),Diarrhoea (Cirit-birit),Tired (Letih)	No (Tidak)	I don’t use a thermometer (Saya tidak guna termometer))	Troublesome to use it (Leceh untuk menggunakannya),Do not know how to use it (Tidak tahu bagaimana menggunakannya),It can be a source of contamination (Ia boleh menjadi sumber pencemaran)		Yes (Ya)	Yes (Ya)	No (Tidak)	Yes (Ya)	Uncertain (Tidak pasti)	No (Tidak)	Yes (Ya)	No (Tidak)	No (Tidak)	Yes (Ya)	Yes (Ya)	No (Tidak)	Agree (Setuju)	Disagree (Tidak setuju)	Agree (Setuju)	Strongly Agree (Sangat setuju)	Strongly Agree (Sangat setuju)	Agree (Setuju)	Strongly disagree (Sangat tidak setuju)	Strongly Agree (Sangat setuju)	Strongly disagree (Sangat tidak setuju)	Strongly disagree (Sangat tidak setuju)	Uncertain (Tidak pasti)	Uncertain (Tidak pasti)		Often (Seringkali)	Always (Sentiasa)	Always (Sentiasa)	Always (Sentiasa)	Always (Sentiasa)	Always (Sentiasa)	Always (Sentiasa)	Always (Sentiasa)	Never (Tidak pernah)	Never (Tidak pernah)	Often (Seringkali)	Never (Tidak pernah)
Female (Perempuan)	26 - 35	Tertiary (Tamat kolej / universiti)	Yes (Ya)	Nausea (Loya),Vomiting (Muntah),Diarrhoea (Cirit-birit),Stomach cramps (Sakit perut),Tired (Letih),Headaches (Sakit kepala),Loss of apetite (Hilang selera makan)	Yes (Ya)	I don’t use a thermometer (Saya tidak guna termometer))	Do not know how to use it (Tidak tahu bagaimana menggunakannya)		Yes (Ya)	Yes (Ya)	No (Tidak)	Yes (Ya)	Yes (Ya)	No (Tidak)	Yes (Ya)	No (Tidak)	No (Tidak)	Yes (Ya)	Uncertain (Tidak pasti)	No (Tidak)	Agree (Setuju)	Uncertain (Tidak pasti)	Strongly Agree (Sangat setuju)	Strongly Agree (Sangat setuju)	Strongly Agree (Sangat setuju)	Uncertain (Tidak pasti)	Strongly disagree (Sangat tidak setuju)	Uncertain (Tidak pasti)	Strongly disagree (Sangat tidak setuju)	Uncertain (Tidak pasti)	Uncertain (Tidak pasti)	Disagree (Tidak setuju)		Often (Seringkali)	Always (Sentiasa)	Never (Tidak pernah)	Often (Seringkali)	Always (Sentiasa)	Always (Sentiasa)	Always (Sentiasa)	Sometimes (Kadang-kadang)	Never (Tidak pernah)	Often (Seringkali)	Sometimes (Kadang-kadang)	Often (Seringkali)
Male (Lelaki)	26 - 35	Tertiary (Tamat kolej / universiti)	Uncertain (Tidak pasti)		No (Tidak)	I don’t use a thermometer (Saya tidak guna termometer))	It can be a source of contamination (Ia boleh menjadi sumber pencemaran)		Yes (Ya)	Yes (Ya)	No (Tidak)	Yes (Ya)	Yes (Ya)	Yes (Ya)	Yes (Ya)	Yes (Ya)	Yes (Ya)	Yes (Ya)	Yes (Ya)	Yes (Ya)	Strongly disagree (Sangat tidak setuju)	Strongly disagree (Sangat tidak setuju)	Strongly disagree (Sangat tidak setuju)	Strongly disagree (Sangat tidak setuju)	Strongly disagree (Sangat tidak setuju)	Strongly disagree (Sangat tidak setuju)	Disagree (Tidak setuju)	Strongly disagree (Sangat tidak setuju)	Disagree (Tidak setuju)	Disagree (Tidak setuju)	Disagree (Tidak setuju)	Strongly disagree (Sangat tidak setuju)		Never (Tidak pernah)	Never (Tidak pernah)	Seldom (Jarang)	Never (Tidak pernah)	Never (Tidak pernah)	Never (Tidak pernah)	Never (Tidak pernah)	Never (Tidak pernah)	Seldom (Jarang)	Seldom (Jarang)	Never (Tidak pernah)	Never (Tidak pernah)
Female (Perempuan)	18 - 25	Tertiary (Tamat kolej / universiti)	Yes (Ya)	Nausea (Loya),Vomiting (Muntah),Diarrhoea (Cirit-birit),Stomach cramps (Sakit perut),Tired (Letih),Chills (Menggigil)	Yes (Ya)	I don’t use a thermometer (Saya tidak guna termometer))	I know the food is cooked by checking its visual appearance (Saya tahu makanan tersebut sudah masak melalui penampilan visual)		Yes (Ya)	Yes (Ya)	Uncertain (Tidak pasti)	Yes (Ya)	Yes (Ya)	Uncertain (Tidak pasti)	No (Tidak)	No (Tidak)	Uncertain (Tidak pasti)	Yes (Ya)	Yes (Ya)	Uncertain (Tidak pasti)	Agree (Setuju)	Agree (Setuju)	Agree (Setuju)	Agree (Setuju)	Agree (Setuju)	Uncertain (Tidak pasti)	Strongly Agree (Sangat setuju)	Strongly Agree (Sangat setuju)	Strongly disagree (Sangat tidak setuju)	Strongly disagree (Sangat tidak setuju)	Uncertain (Tidak pasti)	Strongly Agree (Sangat setuju)		Always (Sentiasa)	Often (Seringkali)	Never (Tidak pernah)	Always (Sentiasa)	Always (Sentiasa)	Always (Sentiasa)	Always (Sentiasa)	Never (Tidak pernah)	Sometimes (Kadang-kadang)	Sometimes (Kadang-kadang)	Always (Sentiasa)	Always (Sentiasa)
Female (Perempuan)	26 - 35	Tertiary (Tamat kolej / universiti)	Yes (Ya)	Nausea (Loya),Vomiting (Muntah),Stomach cramps (Sakit perut),Loss of apetite (Hilang selera makan)	Yes (Ya)	I don’t use a thermometer (Saya tidak guna termometer))	It can be a source of contamination (Ia boleh menjadi sumber pencemaran)		Yes (Ya)	Yes (Ya)	No (Tidak)	Yes (Ya)	Yes (Ya)	No (Tidak)	Yes (Ya)	No (Tidak)	No (Tidak)		Yes (Ya)	No (Tidak)	Strongly Agree (Sangat setuju)	Strongly Agree (Sangat setuju)	Strongly Agree (Sangat setuju)	Strongly Agree (Sangat setuju)	Strongly Agree (Sangat setuju)	Strongly Agree (Sangat setuju)	Disagree (Tidak setuju)	Strongly Agree (Sangat setuju)	Strongly disagree (Sangat tidak setuju)	Strongly disagree (Sangat tidak setuju)		Agree (Setuju)		Always (Sentiasa)	Always (Sentiasa)	Never (Tidak pernah)	Always (Sentiasa)	Always (Sentiasa)	Always (Sentiasa)	Always (Sentiasa)	Sometimes (Kadang-kadang)	Never (Tidak pernah)	Always (Sentiasa)	Often (Seringkali)	Never (Tidak pernah)
Female (Perempuan)	26 - 35	Tertiary (Tamat kolej / universiti)	Yes (Ya)	Nausea (Loya),Vomiting (Muntah),Diarrhoea (Cirit-birit),Stomach cramps (Sakit perut)	Sometimes (Kadang-kadang)	I don’t use a thermometer (Saya tidak guna termometer))	Do not know how to use it (Tidak tahu bagaimana menggunakannya)		Yes (Ya)	Yes (Ya)	No (Tidak)	Yes (Ya)	Yes (Ya)	No (Tidak)	Yes (Ya)	No (Tidak)	No (Tidak)	Yes (Ya)	Yes (Ya)	No (Tidak)	Strongly Agree (Sangat setuju)	Strongly Agree (Sangat setuju)	Strongly Agree (Sangat setuju)	Strongly Agree (Sangat setuju)	Strongly Agree (Sangat setuju)	Disagree (Tidak setuju)	Strongly disagree (Sangat tidak setuju)	Strongly Agree (Sangat setuju)	Strongly Agree (Sangat setuju)	Strongly disagree (Sangat tidak setuju)	Strongly Agree (Sangat setuju)	Strongly disagree (Sangat tidak setuju)		Always (Sentiasa)	Always (Sentiasa)	Never (Tidak pernah)	Always (Sentiasa)	Seldom (Jarang)	Always (Sentiasa)	Always (Sentiasa)	Always (Sentiasa)	Always (Sentiasa)	Never (Tidak pernah)	Often (Seringkali)	Seldom (Jarang)
Female (Perempuan)	26 - 35	Tertiary (Tamat kolej / universiti)	Yes (Ya)	Diarrhoea (Cirit-birit),Stomach cramps (Sakit perut)	Sometimes (Kadang-kadang)	I don’t use a thermometer (Saya tidak guna termometer))	I know the food is cooked by checking its visual appearance (Saya tahu makanan tersebut sudah masak melalui penampilan visual)		Yes (Ya)	Yes (Ya)	No (Tidak)	Yes (Ya)	Yes (Ya)	No (Tidak)	Yes (Ya)	No (Tidak)	No (Tidak)	Yes (Ya)	Yes (Ya)	Yes (Ya)	Strongly Agree (Sangat setuju)	Agree (Setuju)	Agree (Setuju)	Strongly Agree (Sangat setuju)	Strongly Agree (Sangat setuju)	Agree (Setuju)	Strongly disagree (Sangat tidak setuju)	Agree (Setuju)	Strongly disagree (Sangat tidak setuju)	Strongly disagree (Sangat tidak setuju)	Uncertain (Tidak pasti)	Agree (Setuju)		Always (Sentiasa)	Often (Seringkali)	Never (Tidak pernah)	Always (Sentiasa)	Always (Sentiasa)	Sometimes (Kadang-kadang)	Always (Sentiasa)	Always (Sentiasa)	Never (Tidak pernah)	Always (Sentiasa)	Always (Sentiasa)	Always (Sentiasa)
Female (Perempuan)	26 - 35	Tertiary (Tamat kolej / universiti)	No (Tidak)		No (Tidak)	I don’t use a thermometer (Saya tidak guna termometer))	Troublesome to use it (Leceh untuk menggunakannya)		Yes (Ya)	Yes (Ya)	No (Tidak)	Yes (Ya)	Yes (Ya)	No (Tidak)	Yes (Ya)	No (Tidak)	No (Tidak)	Uncertain (Tidak pasti)	Uncertain (Tidak pasti)	No (Tidak)	Agree (Setuju)	Agree (Setuju)	Agree (Setuju)	Agree (Setuju)	Strongly Agree (Sangat setuju)	Uncertain (Tidak pasti)	Disagree (Tidak setuju)	Strongly Agree (Sangat setuju)	Strongly disagree (Sangat tidak setuju)	Strongly disagree (Sangat tidak setuju)	Uncertain (Tidak pasti)	Disagree (Tidak setuju)		Often (Seringkali)	Always (Sentiasa)	Never (Tidak pernah)	Often (Seringkali)	Often (Seringkali)	Never (Tidak pernah)	Often (Seringkali)	Often (Seringkali)	Never (Tidak pernah)	Often (Seringkali)	Often (Seringkali)	Never (Tidak pernah)
Female (Perempuan)	18 - 25	Tertiary (Tamat kolej / universiti)	Yes (Ya)	Vomiting (Muntah),Diarrhoea (Cirit-birit),Stomach cramps (Sakit perut),Fever (Demam),Tired (Letih)	Sometimes (Kadang-kadang)	Place thermometer on top of food (Letakkan termometer di atas makanan),I don’t use a thermometer (Saya tidak guna termometer))	I know the food is cooked by checking its visual appearance (Saya tahu makanan tersebut sudah masak melalui penampilan visual),Troublesome to use it (Leceh untuk menggunakannya),Other people do not use it (Orang lain tidak menggunakannya)		Yes (Ya)	Yes (Ya)	No (Tidak)	Yes (Ya)	Uncertain (Tidak pasti)	Uncertain (Tidak pasti)	No (Tidak)	Yes (Ya)	No (Tidak)	Yes (Ya)	Uncertain (Tidak pasti)	Uncertain (Tidak pasti)	Strongly Agree (Sangat setuju)	Uncertain (Tidak pasti)	Strongly Agree (Sangat setuju)	Strongly Agree (Sangat setuju)	Strongly Agree (Sangat setuju)	Agree (Setuju)	Uncertain (Tidak pasti)	Strongly Agree (Sangat setuju)	Strongly disagree (Sangat tidak setuju)	Disagree (Tidak setuju)	Uncertain (Tidak pasti)	Agree (Setuju)		Always (Sentiasa)	Always (Sentiasa)	Never (Tidak pernah)	Always (Sentiasa)	Always (Sentiasa)	Always (Sentiasa)	Always (Sentiasa)	Often (Seringkali)	Often (Seringkali)	Often (Seringkali)	Always (Sentiasa)	Never (Tidak pernah)
Male (Lelaki)	46 - 55	Tertiary (Tamat kolej / universiti)	No (Tidak)		Yes (Ya)	I don’t use a thermometer (Saya tidak guna termometer))	I know the food is cooked by checking its visual appearance (Saya tahu makanan tersebut sudah masak melalui penampilan visual)		Yes (Ya)	Yes (Ya)	No (Tidak)	Yes (Ya)	Yes (Ya)	No (Tidak)	Yes (Ya)	No (Tidak)	No (Tidak)	Yes (Ya)	Uncertain (Tidak pasti)	No (Tidak)	Strongly Agree (Sangat setuju)	Uncertain (Tidak pasti)	Strongly Agree (Sangat setuju)	Strongly Agree (Sangat setuju)	Strongly Agree (Sangat setuju)	Uncertain (Tidak pasti)	Strongly disagree (Sangat tidak setuju)	Strongly Agree (Sangat setuju)	Strongly disagree (Sangat tidak setuju)	Disagree (Tidak setuju)	Uncertain (Tidak pasti)	Strongly Agree (Sangat setuju)		Always (Sentiasa)	Always (Sentiasa)	Never (Tidak pernah)	Often (Seringkali)	Always (Sentiasa)	Always (Sentiasa)	Always (Sentiasa)	Often (Seringkali)	Never (Tidak pernah)	Sometimes (Kadang-kadang)	Always (Sentiasa)	Seldom (Jarang)
Male (Lelaki)	36 - 45	Tertiary (Tamat kolej / universiti)	Yes (Ya)	Nausea (Loya),Vomiting (Muntah),Fever (Demam)	Yes (Ya)	I don’t use a thermometer (Saya tidak guna termometer))	I know the food is cooked by checking its visual appearance (Saya tahu makanan tersebut sudah masak melalui penampilan visual)		Yes (Ya)	Yes (Ya)	No (Tidak)	Yes (Ya)	Yes (Ya)	Yes (Ya)	Yes (Ya)	Uncertain (Tidak pasti)	Yes (Ya)	Yes (Ya)	Yes (Ya)	No (Tidak)	Agree (Setuju)	Agree (Setuju)	Agree (Setuju)	Strongly Agree (Sangat setuju)	Agree (Setuju)	Strongly Agree (Sangat setuju)	Disagree (Tidak setuju)	Disagree (Tidak setuju)	Uncertain (Tidak pasti)	Agree (Setuju)	Uncertain (Tidak pasti)	Agree (Setuju)		Often (Seringkali)	Sometimes (Kadang-kadang)	Often (Seringkali)	Often (Seringkali)	Often (Seringkali)	Seldom (Jarang)	Always (Sentiasa)	Often (Seringkali)		Sometimes (Kadang-kadang)	Often (Seringkali)	Often (Seringkali)
Male (Lelaki)	26 - 35	Tertiary (Tamat kolej / universiti)	Yes (Ya)	Nausea (Loya),Vomiting (Muntah),Diarrhoea (Cirit-birit),Stomach cramps (Sakit perut),Fever (Demam),Tired (Letih),Aches (Rasa sakit),Chills (Menggigil),Loss of apetite (Hilang selera makan)	Sometimes (Kadang-kadang)	Place thermometer in the centre of the thickest part of the food (Letakkan termometer di bahagian tengah makanan yang paling tebal )	I know the food is cooked by checking its visual appearance (Saya tahu makanan tersebut sudah masak melalui penampilan visual),It can be a source of contamination (Ia boleh menjadi sumber pencemaran)		Yes (Ya)	Yes (Ya)	No (Tidak)	Yes (Ya)	Yes (Ya)	No (Tidak)	Yes (Ya)	Yes (Ya)	No (Tidak)	Yes (Ya)	Uncertain (Tidak pasti)	No (Tidak)	Strongly Agree (Sangat setuju)	Uncertain (Tidak pasti)	Strongly Agree (Sangat setuju)	Strongly Agree (Sangat setuju)	Strongly Agree (Sangat setuju)	Agree (Setuju)	Strongly disagree (Sangat tidak setuju)	Strongly Agree (Sangat setuju)	Strongly disagree (Sangat tidak setuju)	Strongly disagree (Sangat tidak setuju)	Uncertain (Tidak pasti)	Strongly Agree (Sangat setuju)		Often (Seringkali)	Sometimes (Kadang-kadang)	Sometimes (Kadang-kadang)	Always (Sentiasa)	Always (Sentiasa)	Always (Sentiasa)	Always (Sentiasa)	Sometimes (Kadang-kadang)	Sometimes (Kadang-kadang)	Sometimes (Kadang-kadang)	Often (Seringkali)	Sometimes (Kadang-kadang)
Male (Lelaki)	26 - 35	Tertiary (Tamat kolej / universiti)	Yes (Ya)	Diarrhoea (Cirit-birit),Stomach cramps (Sakit perut),Fever (Demam),Tired (Letih),Headaches (Sakit kepala),Loss of apetite (Hilang selera makan)		Place thermometer on top of food (Letakkan termometer di atas makanan),Place thermometer on side of food (Letakkan termometer di sebelah makanan)),Place thermometer in the centre of the thickest part of the food (Letakkan termometer di bahagian tengah makanan yang paling tebal )	I know the food is cooked by checking its visual appearance (Saya tahu makanan tersebut sudah masak melalui penampilan visual),Troublesome to use it (Leceh untuk menggunakannya),Other people do not use it (Orang lain tidak menggunakannya)		Uncertain (Tidak pasti)	Uncertain (Tidak pasti)	Uncertain (Tidak pasti)	Uncertain (Tidak pasti)	Uncertain (Tidak pasti)	Uncertain (Tidak pasti)	Uncertain (Tidak pasti)	Uncertain (Tidak pasti)	Uncertain (Tidak pasti)	Uncertain (Tidak pasti)	No (Tidak)	No (Tidak)	Agree (Setuju)	Agree (Setuju)	Strongly Agree (Sangat setuju)	Strongly Agree (Sangat setuju)	Agree (Setuju)	Strongly Agree (Sangat setuju)	Agree (Setuju)	Agree (Setuju)		Strongly Agree (Sangat setuju)	Strongly Agree (Sangat setuju)	Agree (Setuju)		Always (Sentiasa)	Often (Seringkali)	Often (Seringkali)	Often (Seringkali)	Often (Seringkali)	Often (Seringkali)	Often (Seringkali)	Always (Sentiasa)	Often (Seringkali)	Always (Sentiasa)	Always (Sentiasa)	Always (Sentiasa)
Female (Perempuan)	26 - 35	Tertiary (Tamat kolej / universiti)	Yes (Ya)	Nausea (Loya),Vomiting (Muntah),Diarrhoea (Cirit-birit),Stomach cramps (Sakit perut),Fever (Demam),Tired (Letih),Aches (Rasa sakit),Chills (Menggigil),Headaches (Sakit kepala),Loss of apetite (Hilang selera makan)	Sometimes (Kadang-kadang)	I don’t use a thermometer (Saya tidak guna termometer))	Troublesome to use it (Leceh untuk menggunakannya)		Yes (Ya)	Yes (Ya)	No (Tidak)	Yes (Ya)	Yes (Ya)	No (Tidak)	No (Tidak)	No (Tidak)	No (Tidak)	No (Tidak)	Yes (Ya)	Yes (Ya)	Agree (Setuju)	Uncertain (Tidak pasti)	Agree (Setuju)	Strongly Agree (Sangat setuju)	Strongly Agree (Sangat setuju)	Agree (Setuju)	Disagree (Tidak setuju)	Agree (Setuju)	Disagree (Tidak setuju)	Disagree (Tidak setuju)	Agree (Setuju)	Agree (Setuju)		Often (Seringkali)	Always (Sentiasa)	Never (Tidak pernah)	Always (Sentiasa)	Always (Sentiasa)	Always (Sentiasa)	Always (Sentiasa)	Sometimes (Kadang-kadang)	Never (Tidak pernah)	Seldom (Jarang)	Sometimes (Kadang-kadang)	Often (Seringkali)
Female (Perempuan)	26 - 35	Tertiary (Tamat kolej / universiti)	Yes (Ya)	Vomiting (Muntah),Diarrhoea (Cirit-birit),Stomach cramps (Sakit perut),Fever (Demam),Tired (Letih),Headaches (Sakit kepala)	Sometimes (Kadang-kadang)	I don’t use a thermometer (Saya tidak guna termometer))	Other		Yes (Ya)	Yes (Ya)	No (Tidak)	Yes (Ya)	Yes (Ya)	Uncertain (Tidak pasti)	No (Tidak)	No (Tidak)	No (Tidak)	Yes (Ya)	Yes (Ya)	Yes (Ya)	Agree (Setuju)	Agree (Setuju)	Agree (Setuju)	Strongly Agree (Sangat setuju)	Strongly Agree (Sangat setuju)	Strongly disagree (Sangat tidak setuju)	Strongly disagree (Sangat tidak setuju)	Strongly Agree (Sangat setuju)	Strongly disagree (Sangat tidak setuju)	Strongly disagree (Sangat tidak setuju)	Agree (Setuju)	Strongly Agree (Sangat setuju)		Always (Sentiasa)	Always (Sentiasa)	Never (Tidak pernah)	Always (Sentiasa)	Always (Sentiasa)	Always (Sentiasa)	Always (Sentiasa)	Always (Sentiasa)	Never (Tidak pernah)	Never (Tidak pernah)	Always (Sentiasa)	Often (Seringkali)
Male (Lelaki)	26 - 35	Tertiary (Tamat kolej / universiti)	Yes (Ya)	Diarrhoea (Cirit-birit),Stomach cramps (Sakit perut),Fever (Demam),Loss of apetite (Hilang selera makan)	Yes (Ya)	I don’t use a thermometer (Saya tidak guna termometer))	It can be a source of contamination (Ia boleh menjadi sumber pencemaran)		Yes (Ya)	Yes (Ya)	No (Tidak)	Yes (Ya)	Yes (Ya)	No (Tidak)	Yes (Ya)	Yes (Ya)	Yes (Ya)	Yes (Ya)	Yes (Ya)	No (Tidak)	Disagree (Tidak setuju)	Disagree (Tidak setuju)	Disagree (Tidak setuju)	Strongly disagree (Sangat tidak setuju)	Strongly disagree (Sangat tidak setuju)	Disagree (Tidak setuju)	Strongly disagree (Sangat tidak setuju)	Strongly disagree (Sangat tidak setuju)	Strongly disagree (Sangat tidak setuju)	Disagree (Tidak setuju)	Disagree (Tidak setuju)	Strongly disagree (Sangat tidak setuju)		Never (Tidak pernah)	Never (Tidak pernah)	Seldom (Jarang)	Never (Tidak pernah)	Never (Tidak pernah)	Never (Tidak pernah)	Never (Tidak pernah)	Never (Tidak pernah)	Seldom (Jarang)	Never (Tidak pernah)	Never (Tidak pernah)	Never (Tidak pernah)
Male (Lelaki)	26 - 35	Tertiary (Tamat kolej / universiti)	Yes (Ya)	Nausea (Loya),Vomiting (Muntah),Diarrhoea (Cirit-birit),Stomach cramps (Sakit perut),Fever (Demam),Tired (Letih),Chills (Menggigil),Headaches (Sakit kepala),Loss of apetite (Hilang selera makan)	Sometimes (Kadang-kadang)	I don’t use a thermometer (Saya tidak guna termometer))	I know the food is cooked by checking its visual appearance (Saya tahu makanan tersebut sudah masak melalui penampilan visual)		Yes (Ya)	Yes (Ya)	No (Tidak)	Yes (Ya)	Yes (Ya)	No (Tidak)	No (Tidak)	No (Tidak)	No (Tidak)	Yes (Ya)	Yes (Ya)	No (Tidak)	Strongly Agree (Sangat setuju)	Agree (Setuju)	Strongly Agree (Sangat setuju)	Strongly Agree (Sangat setuju)	Strongly Agree (Sangat setuju)	Strongly Agree (Sangat setuju)	Agree (Setuju)	Strongly Agree (Sangat setuju)	Disagree (Tidak setuju)	Strongly disagree (Sangat tidak setuju)	Agree (Setuju)	Strongly Agree (Sangat setuju)		Always (Sentiasa)	Always (Sentiasa)	Seldom (Jarang)	Always (Sentiasa)	Always (Sentiasa)	Always (Sentiasa)	Always (Sentiasa)	Seldom (Jarang)	Never (Tidak pernah)	Often (Seringkali)	Often (Seringkali)	Seldom (Jarang)
Male (Lelaki)	26 - 35	Tertiary (Tamat kolej / universiti)	No (Tidak)		Sometimes (Kadang-kadang)		I know the food is cooked by checking its visual appearance (Saya tahu makanan tersebut sudah masak melalui penampilan visual)		Yes (Ya)	Yes (Ya)	No (Tidak)	Yes (Ya)	No (Tidak)	No (Tidak)	No (Tidak)	No (Tidak)	No (Tidak)	Yes (Ya)	Yes (Ya)	No (Tidak)	Strongly Agree (Sangat setuju)	Strongly Agree (Sangat setuju)	Strongly Agree (Sangat setuju)	Strongly Agree (Sangat setuju)	Strongly Agree (Sangat setuju)	Strongly Agree (Sangat setuju)	Strongly Agree (Sangat setuju)	Strongly Agree (Sangat setuju)	Strongly disagree (Sangat tidak setuju)	Strongly disagree (Sangat tidak setuju)		Strongly Agree (Sangat setuju)		Always (Sentiasa)	Always (Sentiasa)	Never (Tidak pernah)	Always (Sentiasa)	Always (Sentiasa)	Always (Sentiasa)	Always (Sentiasa)	Always (Sentiasa)	Never (Tidak pernah)	Always (Sentiasa)	Always (Sentiasa)	Never (Tidak pernah)
Male (Lelaki)	36 - 45	Tertiary (Tamat kolej / universiti)	Yes (Ya)	Diarrhoea (Cirit-birit),Stomach cramps (Sakit perut),Fever (Demam),Tired (Letih)	Sometimes (Kadang-kadang)	I don’t use a thermometer (Saya tidak guna termometer))	There is no need for a thermometer – I have never experience any food poisoning problems (Tidak perlu termometer - Saya tidak pernah mengalami masalah keracunan makanan)		Yes (Ya)	Yes (Ya)	No (Tidak)	Yes (Ya)	Yes (Ya)	Yes (Ya)	No (Tidak)	Yes (Ya)	Yes (Ya)	No (Tidak)	No (Tidak)	No (Tidak)	Strongly disagree (Sangat tidak setuju)	Disagree (Tidak setuju)	Strongly disagree (Sangat tidak setuju)	Strongly disagree (Sangat tidak setuju)	Strongly disagree (Sangat tidak setuju)	Uncertain (Tidak pasti)	Strongly disagree (Sangat tidak setuju)	Agree (Setuju)	Strongly Agree (Sangat setuju)	Strongly Agree (Sangat setuju)	Disagree (Tidak setuju)	Disagree (Tidak setuju)		Seldom (Jarang)	Never (Tidak pernah)	Sometimes (Kadang-kadang)	Never (Tidak pernah)	Never (Tidak pernah)	Never (Tidak pernah)	Never (Tidak pernah)	Sometimes (Kadang-kadang)	Sometimes (Kadang-kadang)	Never (Tidak pernah)	Never (Tidak pernah)	Never (Tidak pernah)
Male (Lelaki)	26 - 35	Tertiary (Tamat kolej / universiti)	Yes (Ya)	Vomiting (Muntah),Diarrhoea (Cirit-birit),Tired (Letih)	Yes (Ya)	I don’t use a thermometer (Saya tidak guna termometer))	Troublesome to use it (Leceh untuk menggunakannya)		Yes (Ya)	Yes (Ya)	No (Tidak)	Yes (Ya)	Yes (Ya)	Yes (Ya)	Yes (Ya)	No (Tidak)	Yes (Ya)	Yes (Ya)	Uncertain (Tidak pasti)	Yes (Ya)	Strongly Agree (Sangat setuju)	Agree (Setuju)	Strongly Agree (Sangat setuju)	Strongly Agree (Sangat setuju)	Strongly Agree (Sangat setuju)	Uncertain (Tidak pasti)	Strongly disagree (Sangat tidak setuju)	Strongly Agree (Sangat setuju)	Strongly disagree (Sangat tidak setuju)	Strongly disagree (Sangat tidak setuju)	Uncertain (Tidak pasti)	Strongly Agree (Sangat setuju)		Always (Sentiasa)	Always (Sentiasa)	Never (Tidak pernah)	Always (Sentiasa)	Sometimes (Kadang-kadang)	Always (Sentiasa)	Always (Sentiasa)	Always (Sentiasa)	Never (Tidak pernah)	Always (Sentiasa)	Often (Seringkali)	Often (Seringkali)
Female (Perempuan)	26 - 35	Tertiary (Tamat kolej / universiti)	Yes (Ya)	Vomiting (Muntah),Diarrhoea (Cirit-birit),Tired (Letih)	Yes (Ya)	I don’t use a thermometer (Saya tidak guna termometer))	Other people do not use it (Orang lain tidak menggunakannya)		Yes (Ya)	Yes (Ya)		Yes (Ya)	Yes (Ya)	Yes (Ya)	Yes (Ya)	No (Tidak)	No (Tidak)	Yes (Ya)	Yes (Ya)	Yes (Ya)	Strongly Agree (Sangat setuju)	Agree (Setuju)	Agree (Setuju)	Strongly Agree (Sangat setuju)	Agree (Setuju)	Uncertain (Tidak pasti)	Uncertain (Tidak pasti)	Strongly Agree (Sangat setuju)	Agree (Setuju)	Disagree (Tidak setuju)	Uncertain (Tidak pasti)	Agree (Setuju)		Often (Seringkali)	Always (Sentiasa)	Often (Seringkali)	Always (Sentiasa)	Always (Sentiasa)	Always (Sentiasa)	Always (Sentiasa)	Always (Sentiasa)	Never (Tidak pernah)	Always (Sentiasa)	Always (Sentiasa)	Often (Seringkali)
Male (Lelaki)	26 - 35	Tertiary (Tamat kolej / universiti)	Yes (Ya)	Nausea (Loya),Vomiting (Muntah),Diarrhoea (Cirit-birit),Headaches (Sakit kepala),Loss of apetite (Hilang selera makan)	Yes (Ya)	Place thermometer in the centre of the thickest part of the food (Letakkan termometer di bahagian tengah makanan yang paling tebal )	Do not know how to use it (Tidak tahu bagaimana menggunakannya)		Yes (Ya)	Yes (Ya)	No (Tidak)	Yes (Ya)	Yes (Ya)	No (Tidak)	Yes (Ya)	No (Tidak)	No (Tidak)	Yes (Ya)	Yes (Ya)	No (Tidak)	Strongly Agree (Sangat setuju)	Uncertain (Tidak pasti)	Strongly Agree (Sangat setuju)	Strongly Agree (Sangat setuju)	Strongly disagree (Sangat tidak setuju)	Uncertain (Tidak pasti)	Strongly Agree (Sangat setuju)	Uncertain (Tidak pasti)	Strongly Agree (Sangat setuju)	Strongly disagree (Sangat tidak setuju)	Strongly disagree (Sangat tidak setuju)	Strongly Agree (Sangat setuju)		Seldom (Jarang)	Sometimes (Kadang-kadang)	Often (Seringkali)	Seldom (Jarang)	Often (Seringkali)	Sometimes (Kadang-kadang)	Sometimes (Kadang-kadang)	Sometimes (Kadang-kadang)	Sometimes (Kadang-kadang)	Sometimes (Kadang-kadang)	Often (Seringkali)	Always (Sentiasa)
Female (Perempuan)	18 - 25	Tertiary (Tamat kolej / universiti)	Yes (Ya)	Nausea (Loya),Vomiting (Muntah),Diarrhoea (Cirit-birit),Stomach cramps (Sakit perut),Tired (Letih),Headaches (Sakit kepala),Loss of apetite (Hilang selera makan)	Yes (Ya)	I don’t use a thermometer (Saya tidak guna termometer))	I know the food is cooked by checking its visual appearance (Saya tahu makanan tersebut sudah masak melalui penampilan visual)		Yes (Ya)	Yes (Ya)	No (Tidak)	Yes (Ya)	Yes (Ya)	Yes (Ya)	No (Tidak)	No (Tidak)	No (Tidak)	Yes (Ya)	Yes (Ya)	No (Tidak)	Agree (Setuju)	Uncertain (Tidak pasti)	Agree (Setuju)	Strongly Agree (Sangat setuju)	Strongly Agree (Sangat setuju)	Disagree (Tidak setuju)	Strongly disagree (Sangat tidak setuju)	Strongly Agree (Sangat setuju)	Strongly disagree (Sangat tidak setuju)	Strongly disagree (Sangat tidak setuju)	Uncertain (Tidak pasti)	Agree (Setuju)		Seldom (Jarang)	Seldom (Jarang)	Often (Seringkali)	Always (Sentiasa)	Always (Sentiasa)	Always (Sentiasa)	Always (Sentiasa)	Seldom (Jarang)	Never (Tidak pernah)	Often (Seringkali)	Always (Sentiasa)	Often (Seringkali)
Male (Lelaki)	46 - 55	Tertiary (Tamat kolej / universiti)	No (Tidak)		Yes (Ya)	I don’t use a thermometer (Saya tidak guna termometer))	I know the food is cooked by checking its visual appearance (Saya tahu makanan tersebut sudah masak melalui penampilan visual)		Yes (Ya)	Yes (Ya)	No (Tidak)	Yes (Ya)	Yes (Ya)	No (Tidak)	Yes (Ya)	No (Tidak)	No (Tidak)	Yes (Ya)	Uncertain (Tidak pasti)	No (Tidak)	Disagree (Tidak setuju)	Strongly Agree (Sangat setuju)	Strongly Agree (Sangat setuju)	Agree (Setuju)	Strongly Agree (Sangat setuju)	Uncertain (Tidak pasti)	Strongly disagree (Sangat tidak setuju)	Agree (Setuju)	Strongly disagree (Sangat tidak setuju)	Disagree (Tidak setuju)	Uncertain (Tidak pasti)	Agree (Setuju)		Seldom (Jarang)	Always (Sentiasa)	Never (Tidak pernah)	Often (Seringkali)	Always (Sentiasa)	Always (Sentiasa)	Often (Seringkali)	Always (Sentiasa)	Never (Tidak pernah)	Often (Seringkali)	Often (Seringkali)	Seldom (Jarang)
Female (Perempuan)	26 - 35	Tertiary (Tamat kolej / universiti)	Yes (Ya)	Diarrhoea (Cirit-birit)	Yes (Ya)	I don’t use a thermometer (Saya tidak guna termometer))	I know the food is cooked by checking its visual appearance (Saya tahu makanan tersebut sudah masak melalui penampilan visual)		Yes (Ya)	Yes (Ya)	No (Tidak)	Yes (Ya)	Yes (Ya)	No (Tidak)	No (Tidak)	Yes (Ya)	Yes (Ya)	Yes (Ya)	Yes (Ya)	Yes (Ya)	Disagree (Tidak setuju)	Disagree (Tidak setuju)	Strongly disagree (Sangat tidak setuju)	Strongly disagree (Sangat tidak setuju)	Strongly disagree (Sangat tidak setuju)	Uncertain (Tidak pasti)	Disagree (Tidak setuju)	Strongly disagree (Sangat tidak setuju)	Disagree (Tidak setuju)	Disagree (Tidak setuju)	Uncertain (Tidak pasti)	Disagree (Tidak setuju)		Always (Sentiasa)	Seldom (Jarang)	Never (Tidak pernah)	Always (Sentiasa)	Seldom (Jarang)	Never (Tidak pernah)	Always (Sentiasa)	Seldom (Jarang)	Never (Tidak pernah)	Always (Sentiasa)	Always (Sentiasa)	Never (Tidak pernah)
Male (Lelaki)	46 - 55	Tertiary (Tamat kolej / universiti)	No (Tidak)		Sometimes (Kadang-kadang)	I don’t use a thermometer (Saya tidak guna termometer))	Other		Yes (Ya)	Yes (Ya)	No (Tidak)	Yes (Ya)	Yes (Ya)	No (Tidak)	Yes (Ya)	No (Tidak)	No (Tidak)	Yes (Ya)	Yes (Ya)	No (Tidak)	Strongly Agree (Sangat setuju)	Agree (Setuju)	Agree (Setuju)	Strongly Agree (Sangat setuju)	Agree (Setuju)	Agree (Setuju)	Agree (Setuju)	Agree (Setuju)	Strongly disagree (Sangat tidak setuju)	Strongly disagree (Sangat tidak setuju)	Uncertain (Tidak pasti)	Agree (Setuju)		Sometimes (Kadang-kadang)	Always (Sentiasa)	Sometimes (Kadang-kadang)	Often (Seringkali)	Always (Sentiasa)	Always (Sentiasa)	Often (Seringkali)	Sometimes (Kadang-kadang)	Never (Tidak pernah)	Sometimes (Kadang-kadang)	Always (Sentiasa)	Sometimes (Kadang-kadang)
Male (Lelaki)	36 - 45	Tertiary (Tamat kolej / universiti)	Yes (Ya)	Nausea (Loya),Vomiting (Muntah),Diarrhoea (Cirit-birit),Stomach cramps (Sakit perut)	Sometimes (Kadang-kadang)	Place thermometer in the centre of the thickest part of the food (Letakkan termometer di bahagian tengah makanan yang paling tebal )	Troublesome to use it (Leceh untuk menggunakannya)		Yes (Ya)	Yes (Ya)	No (Tidak)	Yes (Ya)	Uncertain (Tidak pasti)	No (Tidak)	Yes (Ya)	No (Tidak)	No (Tidak)	Yes (Ya)	Yes (Ya)	No (Tidak)	Strongly Agree (Sangat setuju)	Disagree (Tidak setuju)	Agree (Setuju)	Strongly Agree (Sangat setuju)	Agree (Setuju)	Strongly Agree (Sangat setuju)	Disagree (Tidak setuju)	Agree (Setuju)	Disagree (Tidak setuju)	Disagree (Tidak setuju)	Agree (Setuju)	Agree (Setuju)		Often (Seringkali)	Often (Seringkali)	Sometimes (Kadang-kadang)	Always (Sentiasa)	Sometimes (Kadang-kadang)	Always (Sentiasa)	Always (Sentiasa)	Often (Seringkali)	Seldom (Jarang)	Seldom (Jarang)	Often (Seringkali)	Seldom (Jarang)
Female (Perempuan)	26 - 35	Tertiary (Tamat kolej / universiti)	Yes (Ya)	Nausea (Loya),Vomiting (Muntah),Diarrhoea (Cirit-birit),Stomach cramps (Sakit perut),Fever (Demam),Tired (Letih),Aches (Rasa sakit),Headaches (Sakit kepala),Loss of apetite (Hilang selera makan)	Yes (Ya)	I don’t use a thermometer (Saya tidak guna termometer))	I know the food is cooked by checking its visual appearance (Saya tahu makanan tersebut sudah masak melalui penampilan visual),Do not know how to use it (Tidak tahu bagaimana menggunakannya)		Yes (Ya)	Yes (Ya)	No (Tidak)	Yes (Ya)	Yes (Ya)	No (Tidak)	No (Tidak)	No (Tidak)	No (Tidak)	No (Tidak)	Uncertain (Tidak pasti)	No (Tidak)	Strongly Agree (Sangat setuju)	Uncertain (Tidak pasti)	Agree (Setuju)	Strongly Agree (Sangat setuju)	Strongly Agree (Sangat setuju)	Strongly Agree (Sangat setuju)	Strongly disagree (Sangat tidak setuju)	Strongly Agree (Sangat setuju)	Strongly disagree (Sangat tidak setuju)	Strongly disagree (Sangat tidak setuju)	Agree (Setuju)	Agree (Setuju)		Always (Sentiasa)	Often (Seringkali)	Never (Tidak pernah)	Always (Sentiasa)	Always (Sentiasa)	Often (Seringkali)	Often (Seringkali)	Often (Seringkali)	Seldom (Jarang)	Seldom (Jarang)	Often (Seringkali)	Seldom (Jarang)
Female (Perempuan)	26 - 35	Tertiary (Tamat kolej / universiti)	Yes (Ya)	Vomiting (Muntah),Diarrhoea (Cirit-birit),Stomach cramps (Sakit perut)	Yes (Ya)	I don’t use a thermometer (Saya tidak guna termometer))	I know the food is cooked by checking its visual appearance (Saya tahu makanan tersebut sudah masak melalui penampilan visual)		Yes (Ya)	Yes (Ya)	No (Tidak)	Yes (Ya)	Yes (Ya)	Uncertain (Tidak pasti)	Yes (Ya)	No (Tidak)	No (Tidak)	Yes (Ya)	Yes (Ya)	No (Tidak)	Agree (Setuju)	Agree (Setuju)	Agree (Setuju)	Agree (Setuju)	Strongly Agree (Sangat setuju)	Uncertain (Tidak pasti)	Disagree (Tidak setuju)	Agree (Setuju)	Disagree (Tidak setuju)	Disagree (Tidak setuju)	Uncertain (Tidak pasti)	Agree (Setuju)		Always (Sentiasa)	Always (Sentiasa)	Seldom (Jarang)	Always (Sentiasa)	Always (Sentiasa)	Always (Sentiasa)	Always (Sentiasa)	Always (Sentiasa)	Seldom (Jarang)	Always (Sentiasa)	Always (Sentiasa)	Seldom (Jarang)
Female (Perempuan)	26 - 35	Tertiary (Tamat kolej / universiti)	No (Tidak)		Yes (Ya)	I don’t use a thermometer (Saya tidak guna termometer))	Do not know how to use it (Tidak tahu bagaimana menggunakannya)		Yes (Ya)	Yes (Ya)	No (Tidak)	Yes (Ya)	Yes (Ya)	Uncertain (Tidak pasti)	Yes (Ya)	No (Tidak)	No (Tidak)	Uncertain (Tidak pasti)	Uncertain (Tidak pasti)	No (Tidak)	Strongly Agree (Sangat setuju)	Uncertain (Tidak pasti)	Agree (Setuju)	Strongly Agree (Sangat setuju)	Strongly Agree (Sangat setuju)	Agree (Setuju)	Disagree (Tidak setuju)	Strongly Agree (Sangat setuju)	Strongly disagree (Sangat tidak setuju)	Strongly disagree (Sangat tidak setuju)	Uncertain (Tidak pasti)	Uncertain (Tidak pasti)		Always (Sentiasa)	Often (Seringkali)	Seldom (Jarang)	Often (Seringkali)	Always (Sentiasa)	Always (Sentiasa)	Always (Sentiasa)	Often (Seringkali)	Never (Tidak pernah)	Always (Sentiasa)	Always (Sentiasa)	Often (Seringkali)
Male (Lelaki)	36 - 45	Tertiary (Tamat kolej / universiti)	Yes (Ya)	Nausea (Loya),Vomiting (Muntah),Diarrhoea (Cirit-birit),Tired (Letih),Headaches (Sakit kepala)	No (Tidak)	Place thermometer on top of food (Letakkan termometer di atas makanan)	I know the food is cooked by checking its visual appearance (Saya tahu makanan tersebut sudah masak melalui penampilan visual)		Yes (Ya)	No (Tidak)	No (Tidak)	Yes (Ya)	Yes (Ya)	No (Tidak)	Yes (Ya)	No (Tidak)	No (Tidak)	Yes (Ya)	Yes (Ya)	Yes (Ya)	Agree (Setuju)	Agree (Setuju)	Agree (Setuju)	Agree (Setuju)	Agree (Setuju)	Agree (Setuju)	Disagree (Tidak setuju)	Agree (Setuju)	Disagree (Tidak setuju)	Disagree (Tidak setuju)	Uncertain (Tidak pasti)	Agree (Setuju)		Often (Seringkali)	Often (Seringkali)	Sometimes (Kadang-kadang)	Often (Seringkali)	Often (Seringkali)	Often (Seringkali)	Often (Seringkali)	Often (Seringkali)	Seldom (Jarang)	Sometimes (Kadang-kadang)	Often (Seringkali)	Often (Seringkali)
Female (Perempuan)	26 - 35	Tertiary (Tamat kolej / universiti)	Yes (Ya)	Vomiting (Muntah),Diarrhoea (Cirit-birit),Tired (Letih)	Sometimes (Kadang-kadang)	I don’t use a thermometer (Saya tidak guna termometer))	I know the food is cooked by checking its visual appearance (Saya tahu makanan tersebut sudah masak melalui penampilan visual)		Yes (Ya)	Yes (Ya)	No (Tidak)	Yes (Ya)	Yes (Ya)	No (Tidak)	No (Tidak)	No (Tidak)	No (Tidak)	Yes (Ya)	Yes (Ya)	No (Tidak)	Agree (Setuju)	Agree (Setuju)	Agree (Setuju)	Agree (Setuju)	Agree (Setuju)	Agree (Setuju)	Strongly disagree (Sangat tidak setuju)	Agree (Setuju)	Strongly disagree (Sangat tidak setuju)	Strongly disagree (Sangat tidak setuju)	Uncertain (Tidak pasti)	Agree (Setuju)		Always (Sentiasa)	Always (Sentiasa)	Never (Tidak pernah)	Often (Seringkali)	Often (Seringkali)	Always (Sentiasa)	Always (Sentiasa)	Always (Sentiasa)	Never (Tidak pernah)	Always (Sentiasa)	Always (Sentiasa)	Often (Seringkali)
Female (Perempuan)	18 - 25	Tertiary (Tamat kolej / universiti)	Uncertain (Tidak pasti)		Yes (Ya)	I don’t use a thermometer (Saya tidak guna termometer))	Do not know how to use it (Tidak tahu bagaimana menggunakannya)		Yes (Ya)	Yes (Ya)	No (Tidak)	Yes (Ya)	Yes (Ya)	Uncertain (Tidak pasti)	Yes (Ya)	Uncertain (Tidak pasti)	Uncertain (Tidak pasti)	Yes (Ya)	Uncertain (Tidak pasti)	Uncertain (Tidak pasti)	Strongly Agree (Sangat setuju)	Uncertain (Tidak pasti)	Uncertain (Tidak pasti)	Strongly Agree (Sangat setuju)	Strongly Agree (Sangat setuju)	Uncertain (Tidak pasti)	Strongly Agree (Sangat setuju)	Strongly Agree (Sangat setuju)	Strongly Agree (Sangat setuju)	Strongly disagree (Sangat tidak setuju)	Uncertain (Tidak pasti)	Strongly Agree (Sangat setuju)		Always (Sentiasa)	Always (Sentiasa)	Sometimes (Kadang-kadang)	Always (Sentiasa)	Always (Sentiasa)	Always (Sentiasa)	Always (Sentiasa)	Always (Sentiasa)	Always (Sentiasa)	Always (Sentiasa)	Always (Sentiasa)	Always (Sentiasa)
Female (Perempuan)	26 - 35	Tertiary (Tamat kolej / universiti)	Yes (Ya)	Vomiting (Muntah),Diarrhoea (Cirit-birit),Stomach cramps (Sakit perut),Tired (Letih),Aches (Rasa sakit),Loss of apetite (Hilang selera makan)	Sometimes (Kadang-kadang)	I don’t use a thermometer (Saya tidak guna termometer))	It can be a source of contamination (Ia boleh menjadi sumber pencemaran)		Yes (Ya)	Yes (Ya)	No (Tidak)	Yes (Ya)	Yes (Ya)	Yes (Ya)	Yes (Ya)	No (Tidak)	No (Tidak)	Yes (Ya)	Uncertain (Tidak pasti)	No (Tidak)	Strongly Agree (Sangat setuju)	Agree (Setuju)	Strongly Agree (Sangat setuju)	Strongly Agree (Sangat setuju)	Strongly Agree (Sangat setuju)	Uncertain (Tidak pasti)	Uncertain (Tidak pasti)	Strongly Agree (Sangat setuju)	Strongly disagree (Sangat tidak setuju)	Strongly disagree (Sangat tidak setuju)	Uncertain (Tidak pasti)	Strongly Agree (Sangat setuju)		Always (Sentiasa)	Always (Sentiasa)		Always (Sentiasa)	Always (Sentiasa)	Sometimes (Kadang-kadang)	Always (Sentiasa)	Always (Sentiasa)	Never (Tidak pernah)		Always (Sentiasa)	Always (Sentiasa)
Female (Perempuan)	26 - 35	Tertiary (Tamat kolej / universiti)	Yes (Ya)	Vomiting (Muntah),Diarrhoea (Cirit-birit),Stomach cramps (Sakit perut),Fever (Demam),Headaches (Sakit kepala)	No (Tidak)	I don’t use a thermometer (Saya tidak guna termometer))	Other people do not use it (Orang lain tidak menggunakannya),Do not know how to use it (Tidak tahu bagaimana menggunakannya),Other		Yes (Ya)	Yes (Ya)	No (Tidak)	Yes (Ya)	Yes (Ya)	No (Tidak)	Yes (Ya)	Yes (Ya)	Uncertain (Tidak pasti)	Yes (Ya)	Yes (Ya)	No (Tidak)	Strongly Agree (Sangat setuju)	Uncertain (Tidak pasti)	Strongly Agree (Sangat setuju)	Strongly Agree (Sangat setuju)	Agree (Setuju)	Agree (Setuju)	Uncertain (Tidak pasti)	Strongly Agree (Sangat setuju)	Disagree (Tidak setuju)	Disagree (Tidak setuju)	Disagree (Tidak setuju)	Agree (Setuju)		Often (Seringkali)	Often (Seringkali)	Seldom (Jarang)	Often (Seringkali)	Often (Seringkali)	Seldom (Jarang)	Always (Sentiasa)	Seldom (Jarang)	Seldom (Jarang)	Seldom (Jarang)	Often (Seringkali)	Often (Seringkali)
Female (Perempuan)	26 - 35	Tertiary (Tamat kolej / universiti)	No (Tidak)		Sometimes (Kadang-kadang)	I don’t use a thermometer (Saya tidak guna termometer))	There is no need for a thermometer – I have never experience any food poisoning problems (Tidak perlu termometer - Saya tidak pernah mengalami masalah keracunan makanan)		Uncertain (Tidak pasti)	Yes (Ya)	No (Tidak)	Yes (Ya)	Uncertain (Tidak pasti)	Yes (Ya)	No (Tidak)	No (Tidak)	No (Tidak)	Yes (Ya)	Uncertain (Tidak pasti)	No (Tidak)	Uncertain (Tidak pasti)	Uncertain (Tidak pasti)	Uncertain (Tidak pasti)	Strongly Agree (Sangat setuju)	Strongly Agree (Sangat setuju)	Strongly disagree (Sangat tidak setuju)	Agree (Setuju)	Uncertain (Tidak pasti)	Uncertain (Tidak pasti)	Disagree (Tidak setuju)	Uncertain (Tidak pasti)	Strongly Agree (Sangat setuju)		Sometimes (Kadang-kadang)	Sometimes (Kadang-kadang)	Sometimes (Kadang-kadang)	Often (Seringkali)	Often (Seringkali)	Often (Seringkali)	Often (Seringkali)	Sometimes (Kadang-kadang)	Sometimes (Kadang-kadang)	Sometimes (Kadang-kadang)	Sometimes (Kadang-kadang)	Seldom (Jarang)
Female (Perempuan)	18 - 25	Tertiary (Tamat kolej / universiti)	No (Tidak)		No (Tidak)	I don’t use a thermometer (Saya tidak guna termometer))	I know the food is cooked by checking its visual appearance (Saya tahu makanan tersebut sudah masak melalui penampilan visual),There is no need for a thermometer – I have never experience any food poisoning problems (Tidak perlu termometer - Saya tidak pernah mengalami masalah keracunan makanan)		Yes (Ya)	Yes (Ya)	No (Tidak)	Yes (Ya)	Yes (Ya)	No (Tidak)	Yes (Ya)	No (Tidak)	No (Tidak)	Yes (Ya)	Yes (Ya)	No (Tidak)	Agree (Setuju)	Strongly disagree (Sangat tidak setuju)	Strongly Agree (Sangat setuju)	Strongly Agree (Sangat setuju)	Strongly Agree (Sangat setuju)	Agree (Setuju)	Strongly disagree (Sangat tidak setuju)	Strongly Agree (Sangat setuju)	Strongly disagree (Sangat tidak setuju)	Strongly disagree (Sangat tidak setuju)	Strongly Agree (Sangat setuju)	Strongly Agree (Sangat setuju)		Always (Sentiasa)	Always (Sentiasa)	Never (Tidak pernah)	Always (Sentiasa)	Always (Sentiasa)	Often (Seringkali)	Always (Sentiasa)	Always (Sentiasa)	Never (Tidak pernah)	Never (Tidak pernah)	Always (Sentiasa)	Never (Tidak pernah)
Female (Perempuan)	18 - 25	Tertiary (Tamat kolej / universiti)	Yes (Ya)	Nausea (Loya),Vomiting (Muntah),Diarrhoea (Cirit-birit),Stomach cramps (Sakit perut),Chills (Menggigil),Headaches (Sakit kepala),Loss of apetite (Hilang selera makan)	Yes (Ya)	I don’t use a thermometer (Saya tidak guna termometer))	I know the food is cooked by checking its visual appearance (Saya tahu makanan tersebut sudah masak melalui penampilan visual)		Yes (Ya)	Yes (Ya)	Yes (Ya)	Yes (Ya)	Uncertain (Tidak pasti)	Uncertain (Tidak pasti)	Yes (Ya)	No (Tidak)	Yes (Ya)	Yes (Ya)	No (Tidak)	No (Tidak)	Strongly Agree (Sangat setuju)	Strongly Agree (Sangat setuju)	Agree (Setuju)	Strongly Agree (Sangat setuju)	Strongly Agree (Sangat setuju)	Uncertain (Tidak pasti)	Strongly disagree (Sangat tidak setuju)	Strongly Agree (Sangat setuju)	Disagree (Tidak setuju)	Strongly disagree (Sangat tidak setuju)	Uncertain (Tidak pasti)			Always (Sentiasa)	Always (Sentiasa)	Never (Tidak pernah)	Always (Sentiasa)	Always (Sentiasa)	Always (Sentiasa)	Always (Sentiasa)	Always (Sentiasa)	Seldom (Jarang)	Often (Seringkali)	Often (Seringkali)	Often (Seringkali)
Female (Perempuan)	26 - 35	Tertiary (Tamat kolej / universiti)	Yes (Ya)	Diarrhoea (Cirit-birit)	No (Tidak)	I don’t use a thermometer (Saya tidak guna termometer))	Other people do not use it (Orang lain tidak menggunakannya)		Yes (Ya)	Yes (Ya)		No (Tidak)	No (Tidak)	Yes (Ya)	No (Tidak)	No (Tidak)	Yes (Ya)	Yes (Ya)	No (Tidak)	Yes (Ya)	Strongly Agree (Sangat setuju)	Strongly Agree (Sangat setuju)	Strongly Agree (Sangat setuju)	Strongly Agree (Sangat setuju)	Strongly Agree (Sangat setuju)	Strongly disagree (Sangat tidak setuju)	Strongly disagree (Sangat tidak setuju)	Strongly Agree (Sangat setuju)	Strongly disagree (Sangat tidak setuju)	Strongly Agree (Sangat setuju)	Strongly disagree (Sangat tidak setuju)	Strongly Agree (Sangat setuju)		Always (Sentiasa)	Always (Sentiasa)	Never (Tidak pernah)	Always (Sentiasa)	Always (Sentiasa)	Sometimes (Kadang-kadang)	Always (Sentiasa)	Never (Tidak pernah)	Never (Tidak pernah)	Always (Sentiasa)	Always (Sentiasa)
Female (Perempuan)	26 - 35	Tertiary (Tamat kolej / universiti)	Yes (Ya)	Vomiting (Muntah)	Sometimes (Kadang-kadang)	I don’t use a thermometer (Saya tidak guna termometer))	I know the food is cooked by checking its visual appearance (Saya tahu makanan tersebut sudah masak melalui penampilan visual)		Yes (Ya)	Yes (Ya)	No (Tidak)	Yes (Ya)	Uncertain (Tidak pasti)	Yes (Ya)	Yes (Ya)	Yes (Ya)	No (Tidak)	Yes (Ya)	Yes (Ya)	No (Tidak)	Strongly Agree (Sangat setuju)	Agree (Setuju)	Agree (Setuju)	Strongly Agree (Sangat setuju)	Strongly Agree (Sangat setuju)	Agree (Setuju)	Strongly disagree (Sangat tidak setuju)	Agree (Setuju)	Uncertain (Tidak pasti)	Disagree (Tidak setuju)	Uncertain (Tidak pasti)	Strongly Agree (Sangat setuju)		Always (Sentiasa)	Often (Seringkali)	Seldom (Jarang)	Sometimes (Kadang-kadang)	Always (Sentiasa)	Seldom (Jarang)	Often (Seringkali)	Seldom (Jarang)	Seldom (Jarang)	Always (Sentiasa)	Always (Sentiasa)	Always (Sentiasa)
Female (Perempuan)	26 - 35	Tertiary (Tamat kolej / universiti)	Yes (Ya)	Vomiting (Muntah),Diarrhoea (Cirit-birit),Tired (Letih)	Yes (Ya)	I don’t use a thermometer (Saya tidak guna termometer))	Other people do not use it (Orang lain tidak menggunakannya)		Yes (Ya)	Yes (Ya)	No (Tidak)	Yes (Ya)	Yes (Ya)	Yes (Ya)	Yes (Ya)	No (Tidak)	No (Tidak)	Yes (Ya)	Yes (Ya)	No (Tidak)	Strongly disagree (Sangat tidak setuju)	Strongly disagree (Sangat tidak setuju)	Strongly disagree (Sangat tidak setuju)	Strongly disagree (Sangat tidak setuju)	Strongly disagree (Sangat tidak setuju)	Disagree (Tidak setuju)	Disagree (Tidak setuju)	Strongly disagree (Sangat tidak setuju)	Disagree (Tidak setuju)	Disagree (Tidak setuju)	Disagree (Tidak setuju)	Strongly disagree (Sangat tidak setuju)		Never (Tidak pernah)	Never (Tidak pernah)	Seldom (Jarang)	Never (Tidak pernah)	Never (Tidak pernah)	Never (Tidak pernah)	Never (Tidak pernah)	Never (Tidak pernah)	Seldom (Jarang)	Seldom (Jarang)	Never (Tidak pernah)	Seldom (Jarang)
Female (Perempuan)	26 - 35	Tertiary (Tamat kolej / universiti)	No (Tidak)		Sometimes (Kadang-kadang)	I don’t use a thermometer (Saya tidak guna termometer))	I know the food is cooked by checking its visual appearance (Saya tahu makanan tersebut sudah masak melalui penampilan visual),Troublesome to use it (Leceh untuk menggunakannya)		Yes (Ya)	Yes (Ya)	Yes (Ya)	Yes (Ya)	Yes (Ya)	Yes (Ya)	No (Tidak)	No (Tidak)	Yes (Ya)	Yes (Ya)	No (Tidak)	No (Tidak)	Uncertain (Tidak pasti)	Agree (Setuju)	Uncertain (Tidak pasti)	Strongly Agree (Sangat setuju)	Strongly Agree (Sangat setuju)	Uncertain (Tidak pasti)	Disagree (Tidak setuju)	Uncertain (Tidak pasti)	Uncertain (Tidak pasti)	Uncertain (Tidak pasti)	Uncertain (Tidak pasti)	Uncertain (Tidak pasti)		Always (Sentiasa)	Sometimes (Kadang-kadang)	Always (Sentiasa)	Often (Seringkali)	Often (Seringkali)	Often (Seringkali)	Often (Seringkali)	Sometimes (Kadang-kadang)	Sometimes (Kadang-kadang)	Sometimes (Kadang-kadang)	Sometimes (Kadang-kadang)	Sometimes (Kadang-kadang)
Female (Perempuan)	26 - 35	Tertiary (Tamat kolej / universiti)	Yes (Ya)	Nausea (Loya),Vomiting (Muntah),Diarrhoea (Cirit-birit),Tired (Letih)	Sometimes (Kadang-kadang)	I don’t use a thermometer (Saya tidak guna termometer))	Troublesome to use it (Leceh untuk menggunakannya)		Yes (Ya)	Yes (Ya)	No (Tidak)	Yes (Ya)	Yes (Ya)	No (Tidak)	Yes (Ya)	No (Tidak)	Yes (Ya)	Yes (Ya)	Yes (Ya)	No (Tidak)	Strongly Agree (Sangat setuju)	Uncertain (Tidak pasti)	Strongly Agree (Sangat setuju)	Strongly Agree (Sangat setuju)	Strongly Agree (Sangat setuju)	Agree (Setuju)	Uncertain (Tidak pasti)	Strongly Agree (Sangat setuju)	Disagree (Tidak setuju)	Uncertain (Tidak pasti)	Uncertain (Tidak pasti)	Agree (Setuju)		Always (Sentiasa)	Always (Sentiasa)	Seldom (Jarang)	Often (Seringkali)	Always (Sentiasa)	Often (Seringkali)	Often (Seringkali)	Seldom (Jarang)	Seldom (Jarang)	Often (Seringkali)	Often (Seringkali)	Seldom (Jarang)
Female (Perempuan)	26 - 35	Tertiary (Tamat kolej / universiti)	Yes (Ya)	Nausea (Loya),Vomiting (Muntah),Diarrhoea (Cirit-birit),Stomach cramps (Sakit perut),Tired (Letih),Aches (Rasa sakit),Chills (Menggigil),Headaches (Sakit kepala)	No (Tidak)	I don’t use a thermometer (Saya tidak guna termometer))	Other people do not use it (Orang lain tidak menggunakannya),Other		Yes (Ya)	Yes (Ya)	Yes (Ya)	Yes (Ya)	Yes (Ya)	Yes (Ya)	No (Tidak)	No (Tidak)	No (Tidak)	Yes (Ya)	Yes (Ya)	No (Tidak)	Strongly Agree (Sangat setuju)	Strongly disagree (Sangat tidak setuju)	Strongly Agree (Sangat setuju)	Strongly Agree (Sangat setuju)	Strongly Agree (Sangat setuju)	Uncertain (Tidak pasti)	Strongly disagree (Sangat tidak setuju)	Strongly Agree (Sangat setuju)	Strongly disagree (Sangat tidak setuju)	Strongly disagree (Sangat tidak setuju)	Uncertain (Tidak pasti)	Agree (Setuju)		Often (Seringkali)	Often (Seringkali)	Often (Seringkali)	Often (Seringkali)	Always (Sentiasa)	Often (Seringkali)	Always (Sentiasa)	Always (Sentiasa)	Never (Tidak pernah)	Often (Seringkali)	Often (Seringkali)	Seldom (Jarang)
Female (Perempuan)	26 - 35	Tertiary (Tamat kolej / universiti)	Yes (Ya)	Diarrhoea (Cirit-birit),Stomach cramps (Sakit perut),Tired (Letih),Loss of apetite (Hilang selera makan)	Yes (Ya)	I don’t use a thermometer (Saya tidak guna termometer))	I know the food is cooked by checking its visual appearance (Saya tahu makanan tersebut sudah masak melalui penampilan visual)		Yes (Ya)	Yes (Ya)	No (Tidak)	Yes (Ya)	Yes (Ya)	Yes (Ya)	Yes (Ya)	No (Tidak)	Yes (Ya)	Yes (Ya)	Uncertain (Tidak pasti)	No (Tidak)	Agree (Setuju)	Disagree (Tidak setuju)	Strongly Agree (Sangat setuju)	Strongly Agree (Sangat setuju)	Strongly Agree (Sangat setuju)	Uncertain (Tidak pasti)	Disagree (Tidak setuju)	Strongly Agree (Sangat setuju)	Disagree (Tidak setuju)	Disagree (Tidak setuju)	Uncertain (Tidak pasti)	Agree (Setuju)		Always (Sentiasa)	Always (Sentiasa)	Sometimes (Kadang-kadang)	Always (Sentiasa)	Always (Sentiasa)	Always (Sentiasa)	Always (Sentiasa)	Always (Sentiasa)	Never (Tidak pernah)	Always (Sentiasa)	Always (Sentiasa)	Sometimes (Kadang-kadang)
Female (Perempuan)	36 - 45	Tertiary (Tamat kolej / universiti)	No (Tidak)		Sometimes (Kadang-kadang)	I don’t use a thermometer (Saya tidak guna termometer))	There is no need for a thermometer – I have never experience any food poisoning problems (Tidak perlu termometer - Saya tidak pernah mengalami masalah keracunan makanan)		Yes (Ya)	Yes (Ya)	No (Tidak)	Yes (Ya)	Yes (Ya)	No (Tidak)	Yes (Ya)	No (Tidak)	No (Tidak)	Yes (Ya)	No (Tidak)	No (Tidak)	Strongly Agree (Sangat setuju)	Agree (Setuju)	Strongly Agree (Sangat setuju)	Strongly Agree (Sangat setuju)	Strongly Agree (Sangat setuju)	Uncertain (Tidak pasti)	Strongly Agree (Sangat setuju)	Strongly Agree (Sangat setuju)	Disagree (Tidak setuju)	Disagree (Tidak setuju)	Strongly disagree (Sangat tidak setuju)	Agree (Setuju)		Always (Sentiasa)	Always (Sentiasa)	Sometimes (Kadang-kadang)	Always (Sentiasa)	Always (Sentiasa)	Always (Sentiasa)	Always (Sentiasa)	Always (Sentiasa)	Never (Tidak pernah)	Often (Seringkali)	Always (Sentiasa)	Often (Seringkali)
Female (Perempuan)	26 - 35	Tertiary (Tamat kolej / universiti)	Yes (Ya)	Vomiting (Muntah),Diarrhoea (Cirit-birit),Fever (Demam)	No (Tidak)		I know the food is cooked by checking its visual appearance (Saya tahu makanan tersebut sudah masak melalui penampilan visual)		Yes (Ya)	Yes (Ya)	Yes (Ya)	Yes (Ya)	Yes (Ya)	Yes (Ya)	Yes (Ya)	Yes (Ya)	Yes (Ya)	Yes (Ya)	Yes (Ya)	Yes (Ya)	Strongly disagree (Sangat tidak setuju)	Strongly disagree (Sangat tidak setuju)	Strongly disagree (Sangat tidak setuju)	Strongly disagree (Sangat tidak setuju)	Strongly disagree (Sangat tidak setuju)	Strongly disagree (Sangat tidak setuju)	Strongly disagree (Sangat tidak setuju)	Strongly disagree (Sangat tidak setuju)	Strongly disagree (Sangat tidak setuju)	Strongly disagree (Sangat tidak setuju)	Strongly disagree (Sangat tidak setuju)	Strongly disagree (Sangat tidak setuju)		Always (Sentiasa)	Always (Sentiasa)	Always (Sentiasa)	Always (Sentiasa)	Always (Sentiasa)	Always (Sentiasa)	Always (Sentiasa)	Always (Sentiasa)	Always (Sentiasa)	Always (Sentiasa)	Always (Sentiasa)	Always (Sentiasa)
Female (Perempuan)	18 - 25	Secondary (Tamat sekolah menengah)	Yes (Ya)	Stomach cramps (Sakit perut),Tired (Letih),Loss of apetite (Hilang selera makan)	Sometimes (Kadang-kadang)	Place thermometer in the centre of the thickest part of the food (Letakkan termometer di bahagian tengah makanan yang paling tebal ),I don’t use a thermometer (Saya tidak guna termometer))	Troublesome to use it (Leceh untuk menggunakannya)		Yes (Ya)	Yes (Ya)	No (Tidak)	Yes (Ya)	Yes (Ya)	No (Tidak)	Yes (Ya)	Yes (Ya)	Uncertain (Tidak pasti)	Uncertain (Tidak pasti)	Uncertain (Tidak pasti)	Uncertain (Tidak pasti)	Strongly Agree (Sangat setuju)	Uncertain (Tidak pasti)	Strongly Agree (Sangat setuju)	Strongly Agree (Sangat setuju)	Strongly Agree (Sangat setuju)	Strongly Agree (Sangat setuju)	Uncertain (Tidak pasti)	Strongly Agree (Sangat setuju)	Agree (Setuju)	Agree (Setuju)	Agree (Setuju)	Agree (Setuju)		Always (Sentiasa)	Often (Seringkali)	Sometimes (Kadang-kadang)	Always (Sentiasa)	Always (Sentiasa)	Often (Seringkali)	Always (Sentiasa)	Sometimes (Kadang-kadang)	Sometimes (Kadang-kadang)	Often (Seringkali)	Often (Seringkali)	Often (Seringkali)
Male (Lelaki)	26 - 35	Tertiary (Tamat kolej / universiti)	Uncertain (Tidak pasti)		Sometimes (Kadang-kadang)	Place thermometer in the centre of the thickest part of the food (Letakkan termometer di bahagian tengah makanan yang paling tebal )	Troublesome to use it (Leceh untuk menggunakannya),There is no need for a thermometer – I have never experience any food poisoning problems (Tidak perlu termometer - Saya tidak pernah mengalami masalah keracunan makanan)		Yes (Ya)	Yes (Ya)	No (Tidak)	Uncertain (Tidak pasti)	Yes (Ya)	Uncertain (Tidak pasti)	Yes (Ya)	No (Tidak)	No (Tidak)	Yes (Ya)	Yes (Ya)	No (Tidak)	Strongly disagree (Sangat tidak setuju)	Uncertain (Tidak pasti)	Strongly disagree (Sangat tidak setuju)	Strongly disagree (Sangat tidak setuju)	Strongly disagree (Sangat tidak setuju)	Strongly disagree (Sangat tidak setuju)	Disagree (Tidak setuju)	Strongly disagree (Sangat tidak setuju)	Disagree (Tidak setuju)	Disagree (Tidak setuju)	Strongly disagree (Sangat tidak setuju)	Strongly disagree (Sangat tidak setuju)		Never (Tidak pernah)	Never (Tidak pernah)	Seldom (Jarang)	Never (Tidak pernah)	Never (Tidak pernah)	Never (Tidak pernah)	Never (Tidak pernah)	Never (Tidak pernah)	Seldom (Jarang)	Never (Tidak pernah)	Never (Tidak pernah)	Never (Tidak pernah)
Female (Perempuan)	18 - 25	Tertiary (Tamat kolej / universiti)	No (Tidak)		Yes (Ya)	I don’t use a thermometer (Saya tidak guna termometer))	There is no need for a thermometer – I have never experience any food poisoning problems (Tidak perlu termometer - Saya tidak pernah mengalami masalah keracunan makanan)		Yes (Ya)	Yes (Ya)	No (Tidak)	Yes (Ya)	Yes (Ya)	No (Tidak)	Yes (Ya)	No (Tidak)	Yes (Ya)	Yes (Ya)	Yes (Ya)	No (Tidak)	Agree (Setuju)	Disagree (Tidak setuju)	Agree (Setuju)	Agree (Setuju)	Agree (Setuju)	Disagree (Tidak setuju)	Disagree (Tidak setuju)	Strongly Agree (Sangat setuju)	Disagree (Tidak setuju)	Strongly disagree (Sangat tidak setuju)	Agree (Setuju)	Agree (Setuju)		Often (Seringkali)	Often (Seringkali)	Never (Tidak pernah)	Often (Seringkali)	Often (Seringkali)	Often (Seringkali)	Often (Seringkali)	Often (Seringkali)	Often (Seringkali)	Often (Seringkali)	Often (Seringkali)	Often (Seringkali)
Female (Perempuan)	36 - 45	Tertiary (Tamat kolej / universiti)	Uncertain (Tidak pasti)		Sometimes (Kadang-kadang)	I don’t use a thermometer (Saya tidak guna termometer))	I know the food is cooked by checking its visual appearance (Saya tahu makanan tersebut sudah masak melalui penampilan visual),It can be a source of contamination (Ia boleh menjadi sumber pencemaran)		Yes (Ya)	Yes (Ya)	No (Tidak)	Yes (Ya)	Yes (Ya)	No (Tidak)	Yes (Ya)	No (Tidak)	No (Tidak)	Yes (Ya)	Yes (Ya)	No (Tidak)	Agree (Setuju)	Disagree (Tidak setuju)	Strongly Agree (Sangat setuju)	Strongly Agree (Sangat setuju)	Strongly Agree (Sangat setuju)	Strongly Agree (Sangat setuju)	Strongly Agree (Sangat setuju)	Strongly Agree (Sangat setuju)	Disagree (Tidak setuju)	Disagree (Tidak setuju)	Uncertain (Tidak pasti)	Agree (Setuju)		Often (Seringkali)	Always (Sentiasa)	Never (Tidak pernah)	Always (Sentiasa)	Always (Sentiasa)	Always (Sentiasa)	Often (Seringkali)	Often (Seringkali)	Never (Tidak pernah)	Often (Seringkali)	Often (Seringkali)	Often (Seringkali)
Male (Lelaki)	26 - 35	Tertiary (Tamat kolej / universiti)	Yes (Ya)	Nausea (Loya),Vomiting (Muntah),Diarrhoea (Cirit-birit),Stomach cramps (Sakit perut),Fever (Demam),Headaches (Sakit kepala),Loss of apetite (Hilang selera makan)	Sometimes (Kadang-kadang)	I don’t use a thermometer (Saya tidak guna termometer))	I know the food is cooked by checking its visual appearance (Saya tahu makanan tersebut sudah masak melalui penampilan visual)		Yes (Ya)	Yes (Ya)	No (Tidak)	Yes (Ya)	Yes (Ya)	Uncertain (Tidak pasti)	Yes (Ya)	Yes (Ya)	Yes (Ya)	Uncertain (Tidak pasti)	Yes (Ya)	No (Tidak)	Strongly Agree (Sangat setuju)	Uncertain (Tidak pasti)	Strongly Agree (Sangat setuju)	Strongly Agree (Sangat setuju)	Strongly Agree (Sangat setuju)	Uncertain (Tidak pasti)	Uncertain (Tidak pasti)	Strongly Agree (Sangat setuju)	Uncertain (Tidak pasti)	Uncertain (Tidak pasti)	Uncertain (Tidak pasti)	Strongly Agree (Sangat setuju)		Sometimes (Kadang-kadang)	Often (Seringkali)	Never (Tidak pernah)	Often (Seringkali)	Often (Seringkali)	Often (Seringkali)	Often (Seringkali)	Often (Seringkali)	Sometimes (Kadang-kadang)	Often (Seringkali)	Always (Sentiasa)	Sometimes (Kadang-kadang)
Female (Perempuan)	26 - 35	Tertiary (Tamat kolej / universiti)	No (Tidak)		No (Tidak)	I don’t use a thermometer (Saya tidak guna termometer))	Other		Yes (Ya)	Yes (Ya)	No (Tidak)	Yes (Ya)	Yes (Ya)	No (Tidak)	Yes (Ya)	No (Tidak)	No (Tidak)	Yes (Ya)	Yes (Ya)	No (Tidak)	Agree (Setuju)	Disagree (Tidak setuju)	Agree (Setuju)	Strongly Agree (Sangat setuju)	Strongly disagree (Sangat tidak setuju)	Uncertain (Tidak pasti)	Uncertain (Tidak pasti)	Agree (Setuju)	Strongly disagree (Sangat tidak setuju)	Strongly disagree (Sangat tidak setuju)	Agree (Setuju)	Agree (Setuju)		Always (Sentiasa)	Always (Sentiasa)	Never (Tidak pernah)	Always (Sentiasa)	Always (Sentiasa)	Always (Sentiasa)	Always (Sentiasa)	Often (Seringkali)	Never (Tidak pernah)	Often (Seringkali)	Often (Seringkali)	Often (Seringkali)
Female (Perempuan)	46 - 55	Tertiary (Tamat kolej / universiti)	Yes (Ya)	Diarrhoea (Cirit-birit)	No (Tidak)	I don’t use a thermometer (Saya tidak guna termometer))	I know the food is cooked by checking its visual appearance (Saya tahu makanan tersebut sudah masak melalui penampilan visual)		Yes (Ya)	Yes (Ya)	No (Tidak)	Yes (Ya)	Yes (Ya)	No (Tidak)	Yes (Ya)	No (Tidak)	No (Tidak)	Uncertain (Tidak pasti)	Uncertain (Tidak pasti)	Uncertain (Tidak pasti)	Agree (Setuju)	Disagree (Tidak setuju)	Agree (Setuju)	Agree (Setuju)	Strongly Agree (Sangat setuju)	Agree (Setuju)	Strongly disagree (Sangat tidak setuju)	Agree (Setuju)	Strongly disagree (Sangat tidak setuju)	Strongly disagree (Sangat tidak setuju)	Uncertain (Tidak pasti)	Agree (Setuju)		Always (Sentiasa)	Always (Sentiasa)	Seldom (Jarang)	Always (Sentiasa)	Always (Sentiasa)	Often (Seringkali)	Always (Sentiasa)	Often (Seringkali)	Never (Tidak pernah)	Often (Seringkali)	Always (Sentiasa)	Always (Sentiasa)
Female (Perempuan)	26 - 35	Tertiary (Tamat kolej / universiti)	Yes (Ya)	Diarrhoea (Cirit-birit),Stomach cramps (Sakit perut)	No (Tidak)	I don’t use a thermometer (Saya tidak guna termometer))	Do not know how to use it (Tidak tahu bagaimana menggunakannya)		Yes (Ya)	Yes (Ya)	No (Tidak)	Yes (Ya)	Yes (Ya)	No (Tidak)	No (Tidak)	Yes (Ya)	No (Tidak)	Yes (Ya)	No (Tidak)	No (Tidak)	Strongly Agree (Sangat setuju)	Uncertain (Tidak pasti)	Strongly Agree (Sangat setuju)	Strongly Agree (Sangat setuju)	Disagree (Tidak setuju)	Agree (Setuju)	Strongly disagree (Sangat tidak setuju)	Strongly Agree (Sangat setuju)	Uncertain (Tidak pasti)	Disagree (Tidak setuju)	Uncertain (Tidak pasti)	Agree (Setuju)		Sometimes (Kadang-kadang)	Often (Seringkali)	Sometimes (Kadang-kadang)	Often (Seringkali)	Often (Seringkali)	Seldom (Jarang)	Sometimes (Kadang-kadang)	Seldom (Jarang)	Seldom (Jarang)	Sometimes (Kadang-kadang)	Sometimes (Kadang-kadang)	Often (Seringkali)
Female (Perempuan)	26 - 35	Tertiary (Tamat kolej / universiti)	Yes (Ya)	Vomiting (Muntah),Diarrhoea (Cirit-birit),Stomach cramps (Sakit perut)	No (Tidak)	I don’t use a thermometer (Saya tidak guna termometer))	Do not know how to use it (Tidak tahu bagaimana menggunakannya)		Yes (Ya)	Yes (Ya)	No (Tidak)	Yes (Ya)	Yes (Ya)	Uncertain (Tidak pasti)	Yes (Ya)	No (Tidak)	Yes (Ya)	Yes (Ya)	Yes (Ya)	Yes (Ya)	Disagree (Tidak setuju)	Strongly disagree (Sangat tidak setuju)	Disagree (Tidak setuju)	Strongly disagree (Sangat tidak setuju)	Strongly disagree (Sangat tidak setuju)	Disagree (Tidak setuju)	Strongly disagree (Sangat tidak setuju)	Strongly disagree (Sangat tidak setuju)	Disagree (Tidak setuju)	Strongly disagree (Sangat tidak setuju)	Disagree (Tidak setuju)	Strongly disagree (Sangat tidak setuju)		Seldom (Jarang)	Never (Tidak pernah)	Never (Tidak pernah)	Never (Tidak pernah)	Seldom (Jarang)	Never (Tidak pernah)	Seldom (Jarang)	Never (Tidak pernah)	Never (Tidak pernah)	Never (Tidak pernah)	Never (Tidak pernah)	Seldom (Jarang)
Female (Perempuan)	26 - 35	Tertiary (Tamat kolej / universiti)	No (Tidak)		Yes (Ya)	I don’t use a thermometer (Saya tidak guna termometer))	There is no need for a thermometer – I have never experience any food poisoning problems (Tidak perlu termometer - Saya tidak pernah mengalami masalah keracunan makanan)		Yes (Ya)	Yes (Ya)	No (Tidak)	Yes (Ya)	Yes (Ya)	No (Tidak)	Yes (Ya)	No (Tidak)	No (Tidak)	Uncertain (Tidak pasti)	Yes (Ya)	No (Tidak)	Agree (Setuju)	Disagree (Tidak setuju)	Agree (Setuju)	Agree (Setuju)	Agree (Setuju)	Agree (Setuju)	Disagree (Tidak setuju)	Agree (Setuju)	Disagree (Tidak setuju)	Disagree (Tidak setuju)	Disagree (Tidak setuju)	Uncertain (Tidak pasti)		Always (Sentiasa)	Always (Sentiasa)	Never (Tidak pernah)	Always (Sentiasa)	Always (Sentiasa)	Always (Sentiasa)	Always (Sentiasa)	Always (Sentiasa)	Never (Tidak pernah)	Often (Seringkali)	Often (Seringkali)	Never (Tidak pernah)
Female (Perempuan)	26 - 35	Tertiary (Tamat kolej / universiti)	No (Tidak)		Sometimes (Kadang-kadang)	I don’t use a thermometer (Saya tidak guna termometer))	I know the food is cooked by checking its visual appearance (Saya tahu makanan tersebut sudah masak melalui penampilan visual)		Yes (Ya)	Yes (Ya)	No (Tidak)	Yes (Ya)	Yes (Ya)	No (Tidak)	Yes (Ya)	No (Tidak)	No (Tidak)	Yes (Ya)	Uncertain (Tidak pasti)	No (Tidak)	Strongly Agree (Sangat setuju)	Agree (Setuju)	Strongly Agree (Sangat setuju)	Strongly Agree (Sangat setuju)	Strongly Agree (Sangat setuju)	Strongly Agree (Sangat setuju)	Strongly disagree (Sangat tidak setuju)	Strongly Agree (Sangat setuju)	Strongly disagree (Sangat tidak setuju)	Strongly disagree (Sangat tidak setuju)	Disagree (Tidak setuju)	Strongly Agree (Sangat setuju)		Always (Sentiasa)	Always (Sentiasa)	Never (Tidak pernah)	Always (Sentiasa)	Always (Sentiasa)	Often (Seringkali)	Always (Sentiasa)	Always (Sentiasa)	Never (Tidak pernah)	Often (Seringkali)	Often (Seringkali)	Often (Seringkali)
Female (Perempuan)	26 - 35	Tertiary (Tamat kolej / universiti)	Yes (Ya)	Diarrhoea (Cirit-birit),Tired (Letih)	Yes (Ya)	I don’t use a thermometer (Saya tidak guna termometer))	Do not know how to use it (Tidak tahu bagaimana menggunakannya),It can be a source of contamination (Ia boleh menjadi sumber pencemaran)		Yes (Ya)	Yes (Ya)	No (Tidak)	Yes (Ya)	Yes (Ya)	Yes (Ya)	No (Tidak)	Yes (Ya)	Yes (Ya)	Yes (Ya)	Uncertain (Tidak pasti)	Yes (Ya)	Agree (Setuju)	Disagree (Tidak setuju)	Agree (Setuju)	Disagree (Tidak setuju)	Agree (Setuju)	Agree (Setuju)	Strongly disagree (Sangat tidak setuju)	Agree (Setuju)	Agree (Setuju)	Disagree (Tidak setuju)	Disagree (Tidak setuju)	Agree (Setuju)		Always (Sentiasa)	Always (Sentiasa)	Never (Tidak pernah)	Always (Sentiasa)	Always (Sentiasa)	Sometimes (Kadang-kadang)	Always (Sentiasa)	Seldom (Jarang)	Often (Seringkali)	Always (Sentiasa)	Sometimes (Kadang-kadang)	Often (Seringkali)
Female (Perempuan)	18 - 25	Tertiary (Tamat kolej / universiti)	Yes (Ya)	Vomiting (Muntah),Diarrhoea (Cirit-birit),Stomach cramps (Sakit perut),Tired (Letih),Loss of apetite (Hilang selera makan)	Yes (Ya)	Place thermometer in the centre of the thickest part of the food (Letakkan termometer di bahagian tengah makanan yang paling tebal )	It can be a source of contamination (Ia boleh menjadi sumber pencemaran)		Yes (Ya)	Yes (Ya)	No (Tidak)	Yes (Ya)	Yes (Ya)	No (Tidak)	Yes (Ya)	No (Tidak)	No (Tidak)	No (Tidak)	Yes (Ya)	Yes (Ya)	Strongly Agree (Sangat setuju)	Uncertain (Tidak pasti)	Agree (Setuju)	Strongly Agree (Sangat setuju)	Strongly Agree (Sangat setuju)	Strongly Agree (Sangat setuju)	Agree (Setuju)	Agree (Setuju)	Agree (Setuju)	Agree (Setuju)	Agree (Setuju)	Agree (Setuju)		Always (Sentiasa)	Always (Sentiasa)	Sometimes (Kadang-kadang)	Always (Sentiasa)	Always (Sentiasa)	Always (Sentiasa)	Always (Sentiasa)	Always (Sentiasa)	Always (Sentiasa)	Always (Sentiasa)	Often (Seringkali)	Often (Seringkali)
Male (Lelaki)	18 - 25	Tertiary (Tamat kolej / universiti)	No (Tidak)		Sometimes (Kadang-kadang)	I don’t use a thermometer (Saya tidak guna termometer))	There is no need for a thermometer – I have never experience any food poisoning problems (Tidak perlu termometer - Saya tidak pernah mengalami masalah keracunan makanan)		Yes (Ya)	Yes (Ya)	No (Tidak)	Yes (Ya)	Yes (Ya)	Yes (Ya)	Yes (Ya)	No (Tidak)	No (Tidak)	Uncertain (Tidak pasti)	Uncertain (Tidak pasti)	Yes (Ya)	Agree (Setuju)	Agree (Setuju)	Agree (Setuju)	Agree (Setuju)	Strongly Agree (Sangat setuju)	Agree (Setuju)	Strongly disagree (Sangat tidak setuju)	Strongly Agree (Sangat setuju)	Disagree (Tidak setuju)	Uncertain (Tidak pasti)	Uncertain (Tidak pasti)	Uncertain (Tidak pasti)		Always (Sentiasa)	Always (Sentiasa)	Seldom (Jarang)	Often (Seringkali)	Always (Sentiasa)	Always (Sentiasa)	Always (Sentiasa)	Always (Sentiasa)	Sometimes (Kadang-kadang)	Seldom (Jarang)	Often (Seringkali)	Often (Seringkali)
Female (Perempuan)	18 - 25	Tertiary (Tamat kolej / universiti)	Yes (Ya)	Nausea (Loya),Vomiting (Muntah),Stomach cramps (Sakit perut),Tired (Letih)	Sometimes (Kadang-kadang)	I don’t use a thermometer (Saya tidak guna termometer))	Other people do not use it (Orang lain tidak menggunakannya),Do not know how to use it (Tidak tahu bagaimana menggunakannya)		Yes (Ya)	Yes (Ya)	No (Tidak)	Yes (Ya)	Yes (Ya)	Uncertain (Tidak pasti)	Yes (Ya)	No (Tidak)	No (Tidak)	No (Tidak)	Uncertain (Tidak pasti)	No (Tidak)	Strongly Agree (Sangat setuju)	Strongly Agree (Sangat setuju)	Strongly Agree (Sangat setuju)	Strongly Agree (Sangat setuju)	Strongly Agree (Sangat setuju)	Uncertain (Tidak pasti)	Strongly disagree (Sangat tidak setuju)	Agree (Setuju)	Disagree (Tidak setuju)	Strongly disagree (Sangat tidak setuju)	Uncertain (Tidak pasti)	Agree (Setuju)		Always (Sentiasa)	Always (Sentiasa)	Never (Tidak pernah)	Always (Sentiasa)	Often (Seringkali)	Always (Sentiasa)	Always (Sentiasa)	Always (Sentiasa)	Always (Sentiasa)	Always (Sentiasa)	Always (Sentiasa)	Always (Sentiasa)
Male (Lelaki)	26 - 35	Tertiary (Tamat kolej / universiti)	Yes (Ya)	Nausea (Loya),Vomiting (Muntah),Diarrhoea (Cirit-birit),Stomach cramps (Sakit perut),Fever (Demam),Tired (Letih),Loss of apetite (Hilang selera makan)	No (Tidak)	Place thermometer on top of food (Letakkan termometer di atas makanan)	Troublesome to use it (Leceh untuk menggunakannya)		Yes (Ya)	Yes (Ya)	No (Tidak)	Yes (Ya)	Yes (Ya)	Yes (Ya)	Yes (Ya)	No (Tidak)	No (Tidak)	Yes (Ya)	No (Tidak)	No (Tidak)	Strongly disagree (Sangat tidak setuju)	Strongly disagree (Sangat tidak setuju)	Disagree (Tidak setuju)	Strongly disagree (Sangat tidak setuju)	Strongly disagree (Sangat tidak setuju)	Disagree (Tidak setuju)	Disagree (Tidak setuju)	Strongly disagree (Sangat tidak setuju)	Disagree (Tidak setuju)	Disagree (Tidak setuju)	Disagree (Tidak setuju)	Strongly disagree (Sangat tidak setuju)		Never (Tidak pernah)	Never (Tidak pernah)	Seldom (Jarang)	Never (Tidak pernah)	Never (Tidak pernah)	Never (Tidak pernah)	Never (Tidak pernah)	Never (Tidak pernah)	Seldom (Jarang)	Seldom (Jarang)	Never (Tidak pernah)	Seldom (Jarang)
Female (Perempuan)	26 - 35	Tertiary (Tamat kolej / universiti)	Yes (Ya)	Nausea (Loya),Vomiting (Muntah),Diarrhoea (Cirit-birit),Stomach cramps (Sakit perut),Aches (Rasa sakit),Chills (Menggigil),Loss of apetite (Hilang selera makan)	Sometimes (Kadang-kadang)	I don’t use a thermometer (Saya tidak guna termometer))	I know the food is cooked by checking its visual appearance (Saya tahu makanan tersebut sudah masak melalui penampilan visual)		Yes (Ya)	Yes (Ya)	No (Tidak)	Yes (Ya)	Yes (Ya)	Yes (Ya)	Yes (Ya)	Uncertain (Tidak pasti)	No (Tidak)	No (Tidak)	Uncertain (Tidak pasti)	No (Tidak)	Strongly Agree (Sangat setuju)	Strongly Agree (Sangat setuju)	Strongly Agree (Sangat setuju)	Strongly Agree (Sangat setuju)	Uncertain (Tidak pasti)	Agree (Setuju)	Agree (Setuju)	Strongly Agree (Sangat setuju)	Strongly Agree (Sangat setuju)	Disagree (Tidak setuju)	Uncertain (Tidak pasti)	Uncertain (Tidak pasti)		Seldom (Jarang)	Sometimes (Kadang-kadang)	Often (Seringkali)	Often (Seringkali)	Often (Seringkali)	Sometimes (Kadang-kadang)	Often (Seringkali)	Always (Sentiasa)	Seldom (Jarang)	Sometimes (Kadang-kadang)	Sometimes (Kadang-kadang)	Seldom (Jarang)
Female (Perempuan)	46 - 55	Tertiary (Tamat kolej / universiti)	Uncertain (Tidak pasti)		Yes (Ya)	I don’t use a thermometer (Saya tidak guna termometer))	I know the food is cooked by checking its visual appearance (Saya tahu makanan tersebut sudah masak melalui penampilan visual)		Yes (Ya)	Yes (Ya)	No (Tidak)	Yes (Ya)	Yes (Ya)	No (Tidak)	Yes (Ya)	No (Tidak)	Yes (Ya)	Yes (Ya)	Yes (Ya)	No (Tidak)	Strongly Agree (Sangat setuju)	Disagree (Tidak setuju)	Strongly Agree (Sangat setuju)	Strongly Agree (Sangat setuju)	Strongly Agree (Sangat setuju)	Agree (Setuju)	Agree (Setuju)	Agree (Setuju)	Disagree (Tidak setuju)	Strongly disagree (Sangat tidak setuju)	Agree (Setuju)	Agree (Setuju)		Always (Sentiasa)	Always (Sentiasa)	Sometimes (Kadang-kadang)	Always (Sentiasa)	Always (Sentiasa)	Always (Sentiasa)	Often (Seringkali)	Seldom (Jarang)	Never (Tidak pernah)	Sometimes (Kadang-kadang)	Often (Seringkali)	Sometimes (Kadang-kadang)
Female (Perempuan)	26 - 35	Tertiary (Tamat kolej / universiti)	No (Tidak)		Sometimes (Kadang-kadang)	I don’t use a thermometer (Saya tidak guna termometer))	I know the food is cooked by checking its visual appearance (Saya tahu makanan tersebut sudah masak melalui penampilan visual),Troublesome to use it (Leceh untuk menggunakannya),Other people do not use it (Orang lain tidak menggunakannya),Do not know how to use it (Tidak tahu bagaimana menggunakannya),There is no need for a thermometer – I have never experience any food poisoning problems (Tidak …		Yes (Ya)	Yes (Ya)	No (Tidak)	Yes (Ya)	Yes (Ya)	Uncertain (Tidak pasti)	Uncertain (Tidak pasti)	No (Tidak)	No (Tidak)	Uncertain (Tidak pasti)	Uncertain (Tidak pasti)	No (Tidak)	Strongly Agree (Sangat setuju)	Agree (Setuju)	Agree (Setuju)	Agree (Setuju)	Agree (Setuju)	Agree (Setuju)	Strongly disagree (Sangat tidak setuju)	Strongly Agree (Sangat setuju)	Strongly disagree (Sangat tidak setuju)	Strongly disagree (Sangat tidak setuju)	Uncertain (Tidak pasti)	Agree (Setuju)		Always (Sentiasa)	Often (Seringkali)	Seldom (Jarang)	Often (Seringkali)	Never (Tidak pernah)	Sometimes (Kadang-kadang)	Always (Sentiasa)	Often (Seringkali)	Seldom (Jarang)	Often (Seringkali)	Always (Sentiasa)	Often (Seringkali)
Male (Lelaki)	26 - 35	Tertiary (Tamat kolej / universiti)	Yes (Ya)	Diarrhoea (Cirit-birit),Stomach cramps (Sakit perut),Tired (Letih)	No (Tidak)	I don’t use a thermometer (Saya tidak guna termometer))	There is no need for a thermometer – I have never experience any food poisoning problems (Tidak perlu termometer - Saya tidak pernah mengalami masalah keracunan makanan)		Yes (Ya)	Yes (Ya)	No (Tidak)	Yes (Ya)	Uncertain (Tidak pasti)	No (Tidak)	Yes (Ya)	No (Tidak)	Yes (Ya)	Yes (Ya)	Yes (Ya)	No (Tidak)	Strongly Agree (Sangat setuju)	Uncertain (Tidak pasti)	Agree (Setuju)	Strongly Agree (Sangat setuju)	Agree (Setuju)	Agree (Setuju)	Agree (Setuju)	Agree (Setuju)	Strongly disagree (Sangat tidak setuju)	Strongly disagree (Sangat tidak setuju)	Uncertain (Tidak pasti)	Agree (Setuju)		Always (Sentiasa)	Never (Tidak pernah)	Never (Tidak pernah)	Often (Seringkali)	Often (Seringkali)	Often (Seringkali)	Often (Seringkali)	Often (Seringkali)	Never (Tidak pernah)	Often (Seringkali)	Often (Seringkali)	Often (Seringkali)
Male (Lelaki)	26 - 35	Tertiary (Tamat kolej / universiti)	Yes (Ya)	Diarrhoea (Cirit-birit),Stomach cramps (Sakit perut),Fever (Demam)	No (Tidak)	I don’t use a thermometer (Saya tidak guna termometer))	I know the food is cooked by checking its visual appearance (Saya tahu makanan tersebut sudah masak melalui penampilan visual),Troublesome to use it (Leceh untuk menggunakannya),Do not know how to use it (Tidak tahu bagaimana menggunakannya)		Yes (Ya)	Yes (Ya)	No (Tidak)	Yes (Ya)	Yes (Ya)	Uncertain (Tidak pasti)	Yes (Ya)	No (Tidak)	Yes (Ya)	Yes (Ya)	Yes (Ya)	No (Tidak)	Strongly Agree (Sangat setuju)	Uncertain (Tidak pasti)	Disagree (Tidak setuju)	Strongly Agree (Sangat setuju)	Strongly Agree (Sangat setuju)	Strongly Agree (Sangat setuju)	Disagree (Tidak setuju)	Strongly Agree (Sangat setuju)	Strongly disagree (Sangat tidak setuju)	Strongly disagree (Sangat tidak setuju)	Disagree (Tidak setuju)	Uncertain (Tidak pasti)		Always (Sentiasa)	Sometimes (Kadang-kadang)	Never (Tidak pernah)	Often (Seringkali)	Often (Seringkali)	Always (Sentiasa)	Always (Sentiasa)	Sometimes (Kadang-kadang)	Often (Seringkali)	Seldom (Jarang)	Always (Sentiasa)	Often (Seringkali)
Female (Perempuan)	26 - 35	Tertiary (Tamat kolej / universiti)	Yes (Ya)	Vomiting (Muntah),Diarrhoea (Cirit-birit),Fever (Demam),Tired (Letih),Headaches (Sakit kepala),Loss of apetite (Hilang selera makan)	No (Tidak)	I don’t use a thermometer (Saya tidak guna termometer))	Troublesome to use it (Leceh untuk menggunakannya)		Uncertain (Tidak pasti)	Yes (Ya)	Yes (Ya)	Yes (Ya)	Yes (Ya)	Yes (Ya)	No (Tidak)	No (Tidak)	Yes (Ya)	Yes (Ya)	Yes (Ya)	No (Tidak)	Uncertain (Tidak pasti)	Agree (Setuju)	Agree (Setuju)	Strongly Agree (Sangat setuju)	Uncertain (Tidak pasti)	Strongly Agree (Sangat setuju)	Strongly Agree (Sangat setuju)	Strongly Agree (Sangat setuju)	Strongly disagree (Sangat tidak setuju)	Disagree (Tidak setuju)	Uncertain (Tidak pasti)	Uncertain (Tidak pasti)		Always (Sentiasa)	Always (Sentiasa)	Always (Sentiasa)	Always (Sentiasa)	Always (Sentiasa)	Always (Sentiasa)	Always (Sentiasa)	Never (Tidak pernah)	Never (Tidak pernah)	Always (Sentiasa)	Always (Sentiasa)	Sometimes (Kadang-kadang)
Female (Perempuan)	36 - 45	Tertiary (Tamat kolej / universiti)	Yes (Ya)	Nausea (Loya),Vomiting (Muntah),Diarrhoea (Cirit-birit),Stomach cramps (Sakit perut),Fever (Demam),Tired (Letih),Loss of apetite (Hilang selera makan)	Yes (Ya)	I don’t use a thermometer (Saya tidak guna termometer))	It can be a source of contamination (Ia boleh menjadi sumber pencemaran)		Yes (Ya)	Yes (Ya)	No (Tidak)	Yes (Ya)	Yes (Ya)	No (Tidak)	No (Tidak)	No (Tidak)	Yes (Ya)	Yes (Ya)	Yes (Ya)	No (Tidak)	Strongly Agree (Sangat setuju)	Strongly disagree (Sangat tidak setuju)	Agree (Setuju)	Strongly Agree (Sangat setuju)	Strongly Agree (Sangat setuju)	Strongly Agree (Sangat setuju)	Agree (Setuju)	Agree (Setuju)	Agree (Setuju)	Strongly disagree (Sangat tidak setuju)	Uncertain (Tidak pasti)	Agree (Setuju)		Always (Sentiasa)	Always (Sentiasa)	Never (Tidak pernah)	Always (Sentiasa)	Always (Sentiasa)	Often (Seringkali)	Always (Sentiasa)	Seldom (Jarang)	Sometimes (Kadang-kadang)	Always (Sentiasa)	Always (Sentiasa)	Often (Seringkali)
Female (Perempuan)	26 - 35	Tertiary (Tamat kolej / universiti)	Yes (Ya)	Diarrhoea (Cirit-birit),Stomach cramps (Sakit perut),Tired (Letih),Loss of apetite (Hilang selera makan)	Sometimes (Kadang-kadang)	I don’t use a thermometer (Saya tidak guna termometer))	I know the food is cooked by checking its visual appearance (Saya tahu makanan tersebut sudah masak melalui penampilan visual),Troublesome to use it (Leceh untuk menggunakannya),It can be a source of contamination (Ia boleh menjadi sumber pencemaran)		Yes (Ya)	Yes (Ya)	No (Tidak)	Yes (Ya)	Yes (Ya)	No (Tidak)	Yes (Ya)	No (Tidak)	No (Tidak)	Yes (Ya)	Yes (Ya)	No (Tidak)	Agree (Setuju)	Agree (Setuju)	Strongly Agree (Sangat setuju)	Strongly Agree (Sangat setuju)	Uncertain (Tidak pasti)	Strongly Agree (Sangat setuju)	Strongly disagree (Sangat tidak setuju)	Strongly Agree (Sangat setuju)	Strongly disagree (Sangat tidak setuju)	Disagree (Tidak setuju)	Uncertain (Tidak pasti)	Disagree (Tidak setuju)		Always (Sentiasa)	Always (Sentiasa)	Never (Tidak pernah)	Sometimes (Kadang-kadang)	Always (Sentiasa)	Sometimes (Kadang-kadang)	Always (Sentiasa)	Seldom (Jarang)	Never (Tidak pernah)	Always (Sentiasa)	Always (Sentiasa)	Seldom (Jarang)
Female (Perempuan)	26 - 35	Tertiary (Tamat kolej / universiti)	Uncertain (Tidak pasti)		Sometimes (Kadang-kadang)	I don’t use a thermometer (Saya tidak guna termometer))	I know the food is cooked by checking its visual appearance (Saya tahu makanan tersebut sudah masak melalui penampilan visual)		Yes (Ya)	Yes (Ya)	No (Tidak)	Yes (Ya)	Uncertain (Tidak pasti)	Yes (Ya)	Yes (Ya)	No (Tidak)	No (Tidak)	Yes (Ya)	Uncertain (Tidak pasti)	No (Tidak)	Agree (Setuju)	Disagree (Tidak setuju)	Agree (Setuju)	Agree (Setuju)	Strongly disagree (Sangat tidak setuju)	Strongly Agree (Sangat setuju)	Strongly Agree (Sangat setuju)	Strongly Agree (Sangat setuju)	Disagree (Tidak setuju)	Strongly disagree (Sangat tidak setuju)	Disagree (Tidak setuju)	Strongly Agree (Sangat setuju)		Always (Sentiasa)	Always (Sentiasa)	Never (Tidak pernah)	Often (Seringkali)	Always (Sentiasa)	Sometimes (Kadang-kadang)	Always (Sentiasa)	Sometimes (Kadang-kadang)	Seldom (Jarang)	Often (Seringkali)	Often (Seringkali)	Often (Seringkali)
Female (Perempuan)	26 - 35	Tertiary (Tamat kolej / universiti)	Yes (Ya)	Vomiting (Muntah),Diarrhoea (Cirit-birit)	Sometimes (Kadang-kadang)	Place thermometer in the centre of the thickest part of the food (Letakkan termometer di bahagian tengah makanan yang paling tebal ),I don’t use a thermometer (Saya tidak guna termometer))	Do not know how to use it (Tidak tahu bagaimana menggunakannya)		Yes (Ya)	Yes (Ya)	No (Tidak)	Yes (Ya)	Yes (Ya)	No (Tidak)	Yes (Ya)	No (Tidak)	Yes (Ya)	Yes (Ya)	Yes (Ya)	Uncertain (Tidak pasti)	Agree (Setuju)	Uncertain (Tidak pasti)	Agree (Setuju)	Agree (Setuju)	Strongly Agree (Sangat setuju)	Uncertain (Tidak pasti)	Disagree (Tidak setuju)	Agree (Setuju)	Disagree (Tidak setuju)	Disagree (Tidak setuju)	Uncertain (Tidak pasti)	Disagree (Tidak setuju)		Always (Sentiasa)	Often (Seringkali)	Never (Tidak pernah)	Always (Sentiasa)	Always (Sentiasa)	Often (Seringkali)	Often (Seringkali)	Often (Seringkali)	Never (Tidak pernah)	Sometimes (Kadang-kadang)	Often (Seringkali)	Often (Seringkali)
Female (Perempuan)	26 - 35	Tertiary (Tamat kolej / universiti)	No (Tidak)		Sometimes (Kadang-kadang)	I don’t use a thermometer (Saya tidak guna termometer))	There is no need for a thermometer – I have never experience any food poisoning problems (Tidak perlu termometer - Saya tidak pernah mengalami masalah keracunan makanan)		Yes (Ya)	Yes (Ya)	No (Tidak)	Yes (Ya)	Yes (Ya)	No (Tidak)	Yes (Ya)	No (Tidak)	Yes (Ya)	Yes (Ya)	Yes (Ya)	Yes (Ya)	Strongly disagree (Sangat tidak setuju)	Strongly disagree (Sangat tidak setuju)	Strongly disagree (Sangat tidak setuju)	Strongly disagree (Sangat tidak setuju)	Strongly disagree (Sangat tidak setuju)	Strongly disagree (Sangat tidak setuju)	Strongly disagree (Sangat tidak setuju)	Strongly disagree (Sangat tidak setuju)	Strongly disagree (Sangat tidak setuju)	Strongly disagree (Sangat tidak setuju)	Strongly disagree (Sangat tidak setuju)	Strongly disagree (Sangat tidak setuju)		Sometimes (Kadang-kadang)	Sometimes (Kadang-kadang)	Sometimes (Kadang-kadang)	Sometimes (Kadang-kadang)	Sometimes (Kadang-kadang)	Sometimes (Kadang-kadang)	Sometimes (Kadang-kadang)	Sometimes (Kadang-kadang)	Sometimes (Kadang-kadang)	Sometimes (Kadang-kadang)	Sometimes (Kadang-kadang)	Sometimes (Kadang-kadang)
Female (Perempuan)	26 - 35	Tertiary (Tamat kolej / universiti)	Uncertain (Tidak pasti)		Sometimes (Kadang-kadang)	I don’t use a thermometer (Saya tidak guna termometer))	Do not know how to use it (Tidak tahu bagaimana menggunakannya)		Yes (Ya)	Yes (Ya)	No (Tidak)	Yes (Ya)	Yes (Ya)	Uncertain (Tidak pasti)	Yes (Ya)	No (Tidak)	Uncertain (Tidak pasti)	No (Tidak)	Yes (Ya)	Yes (Ya)	Strongly Agree (Sangat setuju)	Agree (Setuju)	Agree (Setuju)	Strongly Agree (Sangat setuju)	Strongly Agree (Sangat setuju)	Strongly Agree (Sangat setuju)	Strongly disagree (Sangat tidak setuju)	Strongly Agree (Sangat setuju)	Strongly disagree (Sangat tidak setuju)	Strongly disagree (Sangat tidak setuju)	Uncertain (Tidak pasti)	Strongly disagree (Sangat tidak setuju)		Always (Sentiasa)	Always (Sentiasa)	Never (Tidak pernah)	Always (Sentiasa)	Always (Sentiasa)	Always (Sentiasa)	Always (Sentiasa)	Always (Sentiasa)	Always (Sentiasa)	Often (Seringkali)	Always (Sentiasa)	Always (Sentiasa)
Female (Perempuan)	26 - 35	Tertiary (Tamat kolej / universiti)	Yes (Ya)	Nausea (Loya),Diarrhoea (Cirit-birit),Stomach cramps (Sakit perut)	Sometimes (Kadang-kadang)	Place thermometer in the centre of the thickest part of the food (Letakkan termometer di bahagian tengah makanan yang paling tebal )	Troublesome to use it (Leceh untuk menggunakannya)		Yes (Ya)	Yes (Ya)	No (Tidak)	Yes (Ya)	Yes (Ya)	No (Tidak)	Yes (Ya)	No (Tidak)	No (Tidak)	Yes (Ya)	No (Tidak)	No (Tidak)	Agree (Setuju)	Strongly Agree (Sangat setuju)	Agree (Setuju)	Agree (Setuju)	Strongly Agree (Sangat setuju)	Uncertain (Tidak pasti)	Strongly disagree (Sangat tidak setuju)	Strongly disagree (Sangat tidak setuju)	Strongly disagree (Sangat tidak setuju)	Strongly disagree (Sangat tidak setuju)	Uncertain (Tidak pasti)	Uncertain (Tidak pasti)		Always (Sentiasa)	Always (Sentiasa)	Sometimes (Kadang-kadang)	Often (Seringkali)	Often (Seringkali)	Often (Seringkali)	Often (Seringkali)	Often (Seringkali)	Often (Seringkali)	Often (Seringkali)	Often (Seringkali)	Often (Seringkali)
Male (Lelaki)	26 - 35	Tertiary (Tamat kolej / universiti)	Yes (Ya)	Vomiting (Muntah),Diarrhoea (Cirit-birit),Stomach cramps (Sakit perut),Fever (Demam),Tired (Letih),Loss of apetite (Hilang selera makan)	Sometimes (Kadang-kadang)	I don’t use a thermometer (Saya tidak guna termometer))	There is no need for a thermometer – I have never experience any food poisoning problems (Tidak perlu termometer - Saya tidak pernah mengalami masalah keracunan makanan)		Yes (Ya)	Yes (Ya)	No (Tidak)	Yes (Ya)	Yes (Ya)	Uncertain (Tidak pasti)	Yes (Ya)	No (Tidak)	Uncertain (Tidak pasti)	No (Tidak)	Uncertain (Tidak pasti)	No (Tidak)	Uncertain (Tidak pasti)	Disagree (Tidak setuju)	Agree (Setuju)	Agree (Setuju)	Strongly Agree (Sangat setuju)	Agree (Setuju)	Agree (Setuju)	Strongly Agree (Sangat setuju)	Agree (Setuju)	Disagree (Tidak setuju)	Uncertain (Tidak pasti)	Disagree (Tidak setuju)		Sometimes (Kadang-kadang)	Sometimes (Kadang-kadang)	Seldom (Jarang)	Often (Seringkali)	Sometimes (Kadang-kadang)	Always (Sentiasa)	Always (Sentiasa)	Often (Seringkali)	Often (Seringkali)	Seldom (Jarang)	Often (Seringkali)	Seldom (Jarang)
Female (Perempuan)	26 - 35	Tertiary (Tamat kolej / universiti)	Yes (Ya)	Nausea (Loya),Vomiting (Muntah),Diarrhoea (Cirit-birit),Stomach cramps (Sakit perut),Tired (Letih),Aches (Rasa sakit),Chills (Menggigil),Loss of apetite (Hilang selera makan)	No (Tidak)	I don’t use a thermometer (Saya tidak guna termometer))	I know the food is cooked by checking its visual appearance (Saya tahu makanan tersebut sudah masak melalui penampilan visual),Troublesome to use it (Leceh untuk menggunakannya),Other people do not use it (Orang lain tidak menggunakannya),There is no need for a thermometer – I have never experience any food poisoning problems (Tidak perlu termometer - Saya tidak pernah mengalami masalah keracunan…		Yes (Ya)	Yes (Ya)	No (Tidak)	Yes (Ya)	Yes (Ya)	Uncertain (Tidak pasti)	No (Tidak)	No (Tidak)	No (Tidak)	Yes (Ya)	Yes (Ya)	Uncertain (Tidak pasti)	Agree (Setuju)	Disagree (Tidak setuju)	Uncertain (Tidak pasti)	Strongly Agree (Sangat setuju)	Strongly Agree (Sangat setuju)	Uncertain (Tidak pasti)	Strongly disagree (Sangat tidak setuju)	Agree (Setuju)	Disagree (Tidak setuju)	Disagree (Tidak setuju)	Disagree (Tidak setuju)	Strongly disagree (Sangat tidak setuju)		Always (Sentiasa)	Sometimes (Kadang-kadang)	Never (Tidak pernah)	Always (Sentiasa)	Always (Sentiasa)	Always (Sentiasa)	Always (Sentiasa)	Sometimes (Kadang-kadang)	Seldom (Jarang)	Seldom (Jarang)	Often (Seringkali)	Seldom (Jarang)
Male (Lelaki)	26 - 35	Tertiary (Tamat kolej / universiti)	Yes (Ya)	Nausea (Loya),Vomiting (Muntah),Diarrhoea (Cirit-birit),Fever (Demam),Loss of apetite (Hilang selera makan)	No (Tidak)	Place thermometer in the centre of the thickest part of the food (Letakkan termometer di bahagian tengah makanan yang paling tebal ),I don’t use a thermometer (Saya tidak guna termometer))	I know the food is cooked by checking its visual appearance (Saya tahu makanan tersebut sudah masak melalui penampilan visual),Do not know how to use it (Tidak tahu bagaimana menggunakannya),There is no need for a thermometer – I have never experience any food poisoning problems (Tidak perlu termometer - Saya tidak pernah mengalami masalah keracunan makanan)		Yes (Ya)	Yes (Ya)	No (Tidak)	Yes (Ya)	Yes (Ya)	No (Tidak)	Yes (Ya)	No (Tidak)	Uncertain (Tidak pasti)	Yes (Ya)	Yes (Ya)	No (Tidak)	Strongly Agree (Sangat setuju)	Uncertain (Tidak pasti)	Strongly Agree (Sangat setuju)	Strongly disagree (Sangat tidak setuju)	Agree (Setuju)	Strongly Agree (Sangat setuju)	Uncertain (Tidak pasti)	Strongly Agree (Sangat setuju)	Strongly disagree (Sangat tidak setuju)	Strongly disagree (Sangat tidak setuju)	Uncertain (Tidak pasti)	Uncertain (Tidak pasti)		Always (Sentiasa)	Always (Sentiasa)	Never (Tidak pernah)	Always (Sentiasa)	Always (Sentiasa)	Always (Sentiasa)	Always (Sentiasa)	Always (Sentiasa)	Never (Tidak pernah)	Sometimes (Kadang-kadang)	Never (Tidak pernah)	Never (Tidak pernah)
Female (Perempuan)	26 - 35	Tertiary (Tamat kolej / universiti)	Yes (Ya)	Nausea (Loya),Vomiting (Muntah),Diarrhoea (Cirit-birit),Stomach cramps (Sakit perut),Fever (Demam),Tired (Letih),Aches (Rasa sakit),Loss of apetite (Hilang selera makan)	Sometimes (Kadang-kadang)	Place thermometer on top of food (Letakkan termometer di atas makanan)	I know the food is cooked by checking its visual appearance (Saya tahu makanan tersebut sudah masak melalui penampilan visual)		Yes (Ya)	Yes (Ya)	No (Tidak)	Yes (Ya)	Yes (Ya)	No (Tidak)	Yes (Ya)	No (Tidak)	Yes (Ya)	Yes (Ya)	Yes (Ya)	No (Tidak)	Agree (Setuju)	Disagree (Tidak setuju)	Agree (Setuju)	Agree (Setuju)	Agree (Setuju)	Agree (Setuju)	Strongly disagree (Sangat tidak setuju)	Uncertain (Tidak pasti)	Strongly disagree (Sangat tidak setuju)	Strongly disagree (Sangat tidak setuju)	Strongly disagree (Sangat tidak setuju)	Strongly disagree (Sangat tidak setuju)		Always (Sentiasa)	Always (Sentiasa)	Never (Tidak pernah)	Always (Sentiasa)	Always (Sentiasa)	Never (Tidak pernah)	Always (Sentiasa)	Always (Sentiasa)	Never (Tidak pernah)	Sometimes (Kadang-kadang)	Often (Seringkali)	Often (Seringkali)
Female (Perempuan)	18 - 25	Tertiary (Tamat kolej / universiti)	Uncertain (Tidak pasti)		Yes (Ya)	I don’t use a thermometer (Saya tidak guna termometer))	I know the food is cooked by checking its visual appearance (Saya tahu makanan tersebut sudah masak melalui penampilan visual),It can be a source of contamination (Ia boleh menjadi sumber pencemaran)		Yes (Ya)	Yes (Ya)	No (Tidak)	Yes (Ya)	Yes (Ya)	Uncertain (Tidak pasti)	Yes (Ya)	No (Tidak)	No (Tidak)	Yes (Ya)	Yes (Ya)	No (Tidak)	Strongly Agree (Sangat setuju)	Uncertain (Tidak pasti)	Strongly Agree (Sangat setuju)	Strongly Agree (Sangat setuju)	Strongly Agree (Sangat setuju)	Strongly Agree (Sangat setuju)	Uncertain (Tidak pasti)	Strongly Agree (Sangat setuju)	Strongly disagree (Sangat tidak setuju)	Strongly disagree (Sangat tidak setuju)	Uncertain (Tidak pasti)	Agree (Setuju)		Always (Sentiasa)	Often (Seringkali)	Never (Tidak pernah)	Always (Sentiasa)	Always (Sentiasa)	Sometimes (Kadang-kadang)	Always (Sentiasa)	Often (Seringkali)	Never (Tidak pernah)	Often (Seringkali)	Always (Sentiasa)	Never (Tidak pernah)
Female (Perempuan)	26 - 35	Tertiary (Tamat kolej / universiti)	Yes (Ya)	Diarrhoea (Cirit-birit),Stomach cramps (Sakit perut)	Yes (Ya)	I don’t use a thermometer (Saya tidak guna termometer))	Do not know how to use it (Tidak tahu bagaimana menggunakannya)		Yes (Ya)	Yes (Ya)	Uncertain (Tidak pasti)	Yes (Ya)	Uncertain (Tidak pasti)	No (Tidak)	Yes (Ya)	No (Tidak)	No (Tidak)	Yes (Ya)	Yes (Ya)	No (Tidak)	Agree (Setuju)	Disagree (Tidak setuju)	Strongly disagree (Sangat tidak setuju)	Strongly Agree (Sangat setuju)	Agree (Setuju)	Agree (Setuju)	Strongly disagree (Sangat tidak setuju)	Strongly Agree (Sangat setuju)	Strongly disagree (Sangat tidak setuju)	Strongly disagree (Sangat tidak setuju)	Uncertain (Tidak pasti)	Disagree (Tidak setuju)		Always (Sentiasa)	Always (Sentiasa)	Sometimes (Kadang-kadang)	Often (Seringkali)	Often (Seringkali)	Always (Sentiasa)	Always (Sentiasa)	Often (Seringkali)	Never (Tidak pernah)	Seldom (Jarang)	Often (Seringkali)	Seldom (Jarang)
Female (Perempuan)	18 - 25	Tertiary (Tamat kolej / universiti)	No (Tidak)		Yes (Ya)	I don’t use a thermometer (Saya tidak guna termometer))	Troublesome to use it (Leceh untuk menggunakannya)		Yes (Ya)	Yes (Ya)	Yes (Ya)	Yes (Ya)	Yes (Ya)	Yes (Ya)	Yes (Ya)	Yes (Ya)	Yes (Ya)	Yes (Ya)	Yes (Ya)	Yes (Ya)	Agree (Setuju)	Agree (Setuju)	Agree (Setuju)	Agree (Setuju)	Agree (Setuju)	Agree (Setuju)	Agree (Setuju)	Agree (Setuju)	Agree (Setuju)	Agree (Setuju)	Agree (Setuju)	Agree (Setuju)		Often (Seringkali)	Often (Seringkali)	Often (Seringkali)	Often (Seringkali)	Often (Seringkali)	Often (Seringkali)	Often (Seringkali)	Often (Seringkali)	Often (Seringkali)	Often (Seringkali)	Often (Seringkali)	Often (Seringkali)
Male (Lelaki)	26 - 35	Tertiary (Tamat kolej / universiti)	Yes (Ya)	Diarrhoea (Cirit-birit),Aches (Rasa sakit)	Sometimes (Kadang-kadang)	I don’t use a thermometer (Saya tidak guna termometer))	Troublesome to use it (Leceh untuk menggunakannya)		Yes (Ya)	Yes (Ya)	No (Tidak)	Yes (Ya)	Yes (Ya)	No (Tidak)	Yes (Ya)	No (Tidak)	No (Tidak)	Uncertain (Tidak pasti)	Yes (Ya)	No (Tidak)	Agree (Setuju)	Agree (Setuju)	Strongly disagree (Sangat tidak setuju)	Strongly Agree (Sangat setuju)	Strongly Agree (Sangat setuju)	Agree (Setuju)	Strongly disagree (Sangat tidak setuju)	Strongly Agree (Sangat setuju)	Disagree (Tidak setuju)	Strongly disagree (Sangat tidak setuju)	Disagree (Tidak setuju)	Strongly Agree (Sangat setuju)		Always (Sentiasa)	Always (Sentiasa)	Never (Tidak pernah)	Always (Sentiasa)	Always (Sentiasa)	Always (Sentiasa)	Always (Sentiasa)	Always (Sentiasa)	Never (Tidak pernah)	Always (Sentiasa)	Always (Sentiasa)	Never (Tidak pernah)
Female (Perempuan)	18 - 25	Tertiary (Tamat kolej / universiti)	No (Tidak)		Sometimes (Kadang-kadang)	I don’t use a thermometer (Saya tidak guna termometer))	I know the food is cooked by checking its visual appearance (Saya tahu makanan tersebut sudah masak melalui penampilan visual)		Yes (Ya)	No (Tidak)	Yes (Ya)	Yes (Ya)	Yes (Ya)	Uncertain (Tidak pasti)	Yes (Ya)	No (Tidak)	Yes (Ya)	Yes (Ya)	Uncertain (Tidak pasti)	No (Tidak)	Strongly Agree (Sangat setuju)	Strongly disagree (Sangat tidak setuju)	Strongly Agree (Sangat setuju)	Strongly Agree (Sangat setuju)	Strongly Agree (Sangat setuju)	Uncertain (Tidak pasti)	Strongly disagree (Sangat tidak setuju)	Strongly Agree (Sangat setuju)	Uncertain (Tidak pasti)	Strongly disagree (Sangat tidak setuju)	Uncertain (Tidak pasti)	Strongly Agree (Sangat setuju)		Sometimes (Kadang-kadang)	Always (Sentiasa)	Sometimes (Kadang-kadang)	Often (Seringkali)	Always (Sentiasa)	Often (Seringkali)	Always (Sentiasa)	Sometimes (Kadang-kadang)	Seldom (Jarang)	Always (Sentiasa)	Always (Sentiasa)	Often (Seringkali)
Male (Lelaki)	26 - 35	Tertiary (Tamat kolej / universiti)	Yes (Ya)	Vomiting (Muntah),Stomach cramps (Sakit perut)	Yes (Ya)	I don’t use a thermometer (Saya tidak guna termometer))	I know the food is cooked by checking its visual appearance (Saya tahu makanan tersebut sudah masak melalui penampilan visual)		Yes (Ya)	Yes (Ya)	No (Tidak)	Yes (Ya)	Yes (Ya)	No (Tidak)	Yes (Ya)	No (Tidak)	Yes (Ya)	Yes (Ya)	Yes (Ya)	No (Tidak)	Strongly Agree (Sangat setuju)	Uncertain (Tidak pasti)	Strongly Agree (Sangat setuju)	Strongly Agree (Sangat setuju)	Strongly Agree (Sangat setuju)	Uncertain (Tidak pasti)	Strongly disagree (Sangat tidak setuju)	Strongly Agree (Sangat setuju)	Strongly Agree (Sangat setuju)	Strongly disagree (Sangat tidak setuju)	Uncertain (Tidak pasti)	Strongly disagree (Sangat tidak setuju)		Always (Sentiasa)	Always (Sentiasa)	Never (Tidak pernah)	Always (Sentiasa)	Always (Sentiasa)	Always (Sentiasa)	Always (Sentiasa)	Always (Sentiasa)	Always (Sentiasa)	Always (Sentiasa)	Sometimes (Kadang-kadang)	Often (Seringkali)
Female (Perempuan)	18 - 25	Tertiary (Tamat kolej / universiti)	Yes (Ya)	Nausea (Loya),Vomiting (Muntah),Diarrhoea (Cirit-birit),Stomach cramps (Sakit perut),Fever (Demam),Tired (Letih),Headaches (Sakit kepala),Loss of apetite (Hilang selera makan)	Yes (Ya)	I don’t use a thermometer (Saya tidak guna termometer))	I know the food is cooked by checking its visual appearance (Saya tahu makanan tersebut sudah masak melalui penampilan visual),Other people do not use it (Orang lain tidak menggunakannya),It can be a source of contamination (Ia boleh menjadi sumber pencemaran)		Yes (Ya)	Yes (Ya)	No (Tidak)	Uncertain (Tidak pasti)	Yes (Ya)	Uncertain (Tidak pasti)	Uncertain (Tidak pasti)	No (Tidak)	No (Tidak)	Yes (Ya)	Yes (Ya)	Yes (Ya)	Strongly Agree (Sangat setuju)	Strongly disagree (Sangat tidak setuju)	Strongly Agree (Sangat setuju)	Strongly Agree (Sangat setuju)	Agree (Setuju)	Strongly Agree (Sangat setuju)	Strongly disagree (Sangat tidak setuju)	Strongly Agree (Sangat setuju)	Disagree (Tidak setuju)	Strongly disagree (Sangat tidak setuju)	Disagree (Tidak setuju)	Agree (Setuju)		Always (Sentiasa)	Always (Sentiasa)	Sometimes (Kadang-kadang)	Sometimes (Kadang-kadang)	Often (Seringkali)	Always (Sentiasa)	Always (Sentiasa)	Always (Sentiasa)	Never (Tidak pernah)	Sometimes (Kadang-kadang)	Always (Sentiasa)	Sometimes (Kadang-kadang)
Male (Lelaki)	18 - 25	Tertiary (Tamat kolej / universiti)	Yes (Ya)	Vomiting (Muntah),Diarrhoea (Cirit-birit),Stomach cramps (Sakit perut),Fever (Demam),Loss of apetite (Hilang selera makan)	Sometimes (Kadang-kadang)	I don’t use a thermometer (Saya tidak guna termometer))	I know the food is cooked by checking its visual appearance (Saya tahu makanan tersebut sudah masak melalui penampilan visual)		Yes (Ya)	Yes (Ya)	No (Tidak)	Yes (Ya)	Uncertain (Tidak pasti)	No (Tidak)	Yes (Ya)	No (Tidak)	No (Tidak)	Uncertain (Tidak pasti)	Uncertain (Tidak pasti)	No (Tidak)	Agree (Setuju)	Agree (Setuju)	Agree (Setuju)	Strongly Agree (Sangat setuju)	Agree (Setuju)	Agree (Setuju)	Uncertain (Tidak pasti)	Strongly Agree (Sangat setuju)	Strongly disagree (Sangat tidak setuju)	Disagree (Tidak setuju)	Uncertain (Tidak pasti)	Agree (Setuju)		Always (Sentiasa)	Always (Sentiasa)	Never (Tidak pernah)	Always (Sentiasa)	Always (Sentiasa)	Always (Sentiasa)	Always (Sentiasa)	Always (Sentiasa)	Never (Tidak pernah)	Often (Seringkali)	Always (Sentiasa)	Never (Tidak pernah)
Male (Lelaki)	36 - 45	Tertiary (Tamat kolej / universiti)	Yes (Ya)	Vomiting (Muntah),Diarrhoea (Cirit-birit),Stomach cramps (Sakit perut)	Yes (Ya)	I don’t use a thermometer (Saya tidak guna termometer))	I know the food is cooked by checking its visual appearance (Saya tahu makanan tersebut sudah masak melalui penampilan visual)		Yes (Ya)	Yes (Ya)	No (Tidak)	Yes (Ya)	Yes (Ya)	No (Tidak)	No (Tidak)	No (Tidak)	Yes (Ya)	Yes (Ya)	Yes (Ya)	Yes (Ya)	Uncertain (Tidak pasti)	Uncertain (Tidak pasti)	Uncertain (Tidak pasti)	Strongly disagree (Sangat tidak setuju)	Strongly disagree (Sangat tidak setuju)	Uncertain (Tidak pasti)	Strongly Agree (Sangat setuju)	Uncertain (Tidak pasti)	Disagree (Tidak setuju)	Uncertain (Tidak pasti)	Agree (Setuju)	Strongly disagree (Sangat tidak setuju)		Always (Sentiasa)	Always (Sentiasa)	Never (Tidak pernah)	Always (Sentiasa)	Always (Sentiasa)	Always (Sentiasa)	Always (Sentiasa)	Sometimes (Kadang-kadang)	Never (Tidak pernah)	Always (Sentiasa)	Sometimes (Kadang-kadang)	Often (Seringkali)
Male (Lelaki)	26 - 35	Tertiary (Tamat kolej / universiti)	Yes (Ya)	Vomiting (Muntah),Stomach cramps (Sakit perut)	No (Tidak)	I don’t use a thermometer (Saya tidak guna termometer))	I know the food is cooked by checking its visual appearance (Saya tahu makanan tersebut sudah masak melalui penampilan visual)		Yes (Ya)	Yes (Ya)	No (Tidak)	Yes (Ya)	Yes (Ya)	No (Tidak)	Yes (Ya)	No (Tidak)	No (Tidak)		No (Tidak)	No (Tidak)	Agree (Setuju)	Uncertain (Tidak pasti)	Strongly Agree (Sangat setuju)	Strongly Agree (Sangat setuju)	Strongly Agree (Sangat setuju)	Strongly Agree (Sangat setuju)	Strongly disagree (Sangat tidak setuju)	Strongly Agree (Sangat setuju)	Strongly disagree (Sangat tidak setuju)	Strongly disagree (Sangat tidak setuju)	Agree (Setuju)	Strongly Agree (Sangat setuju)		Always (Sentiasa)	Always (Sentiasa)	Never (Tidak pernah)	Always (Sentiasa)	Always (Sentiasa)	Always (Sentiasa)	Always (Sentiasa)	Always (Sentiasa)	Never (Tidak pernah)	Often (Seringkali)	Often (Seringkali)	Never (Tidak pernah)
Male (Lelaki)	18 - 25	Tertiary (Tamat kolej / universiti)	Yes (Ya)	Vomiting (Muntah),Diarrhoea (Cirit-birit)	Yes (Ya)	Place thermometer in the centre of the thickest part of the food (Letakkan termometer di bahagian tengah makanan yang paling tebal )			Yes (Ya)	Yes (Ya)	Uncertain (Tidak pasti)	Yes (Ya)	Yes (Ya)	Yes (Ya)	No (Tidak)	No (Tidak)	No (Tidak)	Yes (Ya)	No (Tidak)	No (Tidak)	Strongly disagree (Sangat tidak setuju)	Strongly disagree (Sangat tidak setuju)	Strongly disagree (Sangat tidak setuju)	Strongly disagree (Sangat tidak setuju)		Strongly disagree (Sangat tidak setuju)	Disagree (Tidak setuju)	Strongly disagree (Sangat tidak setuju)	Disagree (Tidak setuju)	Disagree (Tidak setuju)	Strongly disagree (Sangat tidak setuju)	Strongly disagree (Sangat tidak setuju)		Seldom (Jarang)	Never (Tidak pernah)	Seldom (Jarang)	Never (Tidak pernah)	Never (Tidak pernah)	Never (Tidak pernah)	Never (Tidak pernah)	Seldom (Jarang)	Seldom (Jarang)	Never (Tidak pernah)	Never (Tidak pernah)	Seldom (Jarang)
Male (Lelaki)	18 - 25	Tertiary (Tamat kolej / universiti)	No (Tidak)		Sometimes (Kadang-kadang)	Place thermometer in the centre of the thickest part of the food (Letakkan termometer di bahagian tengah makanan yang paling tebal )			Yes (Ya)	Yes (Ya)	No (Tidak)	No (Tidak)	Yes (Ya)	Yes (Ya)	Yes (Ya)	No (Tidak)	Uncertain (Tidak pasti)	No (Tidak)	Yes (Ya)	No (Tidak)	Strongly Agree (Sangat setuju)	Disagree (Tidak setuju)	Agree (Setuju)	Strongly Agree (Sangat setuju)	Strongly Agree (Sangat setuju)	Disagree (Tidak setuju)	Strongly Agree (Sangat setuju)	Agree (Setuju)	Strongly disagree (Sangat tidak setuju)	Strongly disagree (Sangat tidak setuju)	Agree (Setuju)	Strongly disagree (Sangat tidak setuju)		Always (Sentiasa)	Always (Sentiasa)	Seldom (Jarang)	Often (Seringkali)	Never (Tidak pernah)	Never (Tidak pernah)	Often (Seringkali)	Always (Sentiasa)	Never (Tidak pernah)	Never (Tidak pernah)	Often (Seringkali)	Never (Tidak pernah)
Male (Lelaki)	18 - 25	Primary (Tamat sekolah rendah)	Yes (Ya)	Diarrhoea (Cirit-birit),Aches (Rasa sakit)	Sometimes (Kadang-kadang)	I don’t use a thermometer (Saya tidak guna termometer))	Other people do not use it (Orang lain tidak menggunakannya)		Yes (Ya)	Yes (Ya)	No (Tidak)	Yes (Ya)	Yes (Ya)	No (Tidak)	No (Tidak)	No (Tidak)	No (Tidak)	Yes (Ya)	Yes (Ya)	No (Tidak)	Disagree (Tidak setuju)	Strongly disagree (Sangat tidak setuju)	Agree (Setuju)	Strongly Agree (Sangat setuju)	Strongly Agree (Sangat setuju)	Strongly Agree (Sangat setuju)	Strongly disagree (Sangat tidak setuju)	Strongly Agree (Sangat setuju)	Strongly disagree (Sangat tidak setuju)	Strongly disagree (Sangat tidak setuju)	Agree (Setuju)	Strongly Agree (Sangat setuju)		Always (Sentiasa)	Always (Sentiasa)	Never (Tidak pernah)	Always (Sentiasa)	Always (Sentiasa)	Always (Sentiasa)	Always (Sentiasa)	Always (Sentiasa)	Never (Tidak pernah)	Always (Sentiasa)	Seldom (Jarang)	Never (Tidak pernah)
Male (Lelaki)	26 - 35	Tertiary (Tamat kolej / universiti)	Yes (Ya)	Nausea (Loya),Vomiting (Muntah),Diarrhoea (Cirit-birit),Stomach cramps (Sakit perut),Fever (Demam),Tired (Letih),Aches (Rasa sakit),Headaches (Sakit kepala)	Sometimes (Kadang-kadang)	I don’t use a thermometer (Saya tidak guna termometer))	I know the food is cooked by checking its visual appearance (Saya tahu makanan tersebut sudah masak melalui penampilan visual)		Yes (Ya)	Yes (Ya)	No (Tidak)	Yes (Ya)	Yes (Ya)	No (Tidak)	Yes (Ya)	No (Tidak)	Yes (Ya)	Yes (Ya)	Uncertain (Tidak pasti)	No (Tidak)	Agree (Setuju)	Strongly disagree (Sangat tidak setuju)	Strongly Agree (Sangat setuju)	Strongly Agree (Sangat setuju)	Strongly Agree (Sangat setuju)	Strongly Agree (Sangat setuju)	Strongly disagree (Sangat tidak setuju)	Strongly Agree (Sangat setuju)	Disagree (Tidak setuju)	Strongly disagree (Sangat tidak setuju)	Uncertain (Tidak pasti)	Agree (Setuju)		Always (Sentiasa)	Always (Sentiasa)	Never (Tidak pernah)	Always (Sentiasa)	Always (Sentiasa)	Always (Sentiasa)	Always (Sentiasa)	Always (Sentiasa)	Never (Tidak pernah)	Always (Sentiasa)	Always (Sentiasa)	Never (Tidak pernah)
Female (Perempuan)	26 - 35	Tertiary (Tamat kolej / universiti)	Yes (Ya)	Nausea (Loya),Vomiting (Muntah),Diarrhoea (Cirit-birit),Stomach cramps (Sakit perut),Fever (Demam)	Sometimes (Kadang-kadang)	I don’t use a thermometer (Saya tidak guna termometer))	Do not know how to use it (Tidak tahu bagaimana menggunakannya)		Yes (Ya)	Yes (Ya)	Yes (Ya)	Yes (Ya)	Uncertain (Tidak pasti)	Uncertain (Tidak pasti)	Yes (Ya)	No (Tidak)	Yes (Ya)	Yes (Ya)	Uncertain (Tidak pasti)	No (Tidak)	Agree (Setuju)	Uncertain (Tidak pasti)	Agree (Setuju)	Agree (Setuju)	Strongly Agree (Sangat setuju)	Agree (Setuju)	Agree (Setuju)	Strongly Agree (Sangat setuju)	Strongly disagree (Sangat tidak setuju)	Disagree (Tidak setuju)	Disagree (Tidak setuju)	Agree (Setuju)		Often (Seringkali)	Often (Seringkali)	Often (Seringkali)	Often (Seringkali)	Always (Sentiasa)	Always (Sentiasa)	Always (Sentiasa)	Often (Seringkali)	Never (Tidak pernah)	Always (Sentiasa)	Often (Seringkali)	Often (Seringkali)
Female (Perempuan)	18 - 25	Tertiary (Tamat kolej / universiti)	Yes (Ya)	Nausea (Loya),Diarrhoea (Cirit-birit),Stomach cramps (Sakit perut),Tired (Letih),Chills (Menggigil)	Yes (Ya)	I don’t use a thermometer (Saya tidak guna termometer))	I know the food is cooked by checking its visual appearance (Saya tahu makanan tersebut sudah masak melalui penampilan visual),Troublesome to use it (Leceh untuk menggunakannya),Do not know how to use it (Tidak tahu bagaimana menggunakannya)		Yes (Ya)	Yes (Ya)	No (Tidak)	Yes (Ya)	Yes (Ya)	Uncertain (Tidak pasti)	Yes (Ya)	No (Tidak)	Yes (Ya)	Yes (Ya)	Uncertain (Tidak pasti)	No (Tidak)	Strongly Agree (Sangat setuju)	Uncertain (Tidak pasti)	Strongly Agree (Sangat setuju)	Strongly Agree (Sangat setuju)	Strongly Agree (Sangat setuju)	Uncertain (Tidak pasti)	Uncertain (Tidak pasti)	Strongly Agree (Sangat setuju)	Strongly disagree (Sangat tidak setuju)	Strongly disagree (Sangat tidak setuju)	Disagree (Tidak setuju)	Uncertain (Tidak pasti)		Always (Sentiasa)	Always (Sentiasa)	Never (Tidak pernah)	Always (Sentiasa)	Always (Sentiasa)	Always (Sentiasa)	Always (Sentiasa)	Often (Seringkali)	Never (Tidak pernah)	Often (Seringkali)	Always (Sentiasa)	Often (Seringkali)
Male (Lelaki)	36 - 45	Tertiary (Tamat kolej / universiti)	Uncertain (Tidak pasti)		Yes (Ya)	I don’t use a thermometer (Saya tidak guna termometer))	Do not know how to use it (Tidak tahu bagaimana menggunakannya)		Yes (Ya)	Yes (Ya)	Yes (Ya)	Yes (Ya)	Yes (Ya)	No (Tidak)	Yes (Ya)	No (Tidak)	Yes (Ya)	Yes (Ya)	No (Tidak)	No (Tidak)	Strongly Agree (Sangat setuju)	Disagree (Tidak setuju)	Strongly disagree (Sangat tidak setuju)	Strongly Agree (Sangat setuju)	Strongly Agree (Sangat setuju)	Strongly Agree (Sangat setuju)	Disagree (Tidak setuju)	Strongly disagree (Sangat tidak setuju)	Strongly disagree (Sangat tidak setuju)	Strongly disagree (Sangat tidak setuju)	Strongly Agree (Sangat setuju)	Strongly Agree (Sangat setuju)		Always (Sentiasa)	Always (Sentiasa)	Never (Tidak pernah)	Always (Sentiasa)	Always (Sentiasa)	Always (Sentiasa)	Always (Sentiasa)	Always (Sentiasa)	Never (Tidak pernah)	Always (Sentiasa)	Always (Sentiasa)	Sometimes (Kadang-kadang)
Male (Lelaki)	18 - 25	Tertiary (Tamat kolej / universiti)	Yes (Ya)	Nausea (Loya),Diarrhoea (Cirit-birit),Stomach cramps (Sakit perut),Fever (Demam),Tired (Letih),Headaches (Sakit kepala)	Sometimes (Kadang-kadang)	Place thermometer in the centre of the thickest part of the food (Letakkan termometer di bahagian tengah makanan yang paling tebal )	It can be a source of contamination (Ia boleh menjadi sumber pencemaran)		Yes (Ya)	Yes (Ya)	No (Tidak)	Yes (Ya)	Uncertain (Tidak pasti)	No (Tidak)	Yes (Ya)	No (Tidak)	Uncertain (Tidak pasti)	Yes (Ya)	Uncertain (Tidak pasti)	No (Tidak)	Agree (Setuju)	Disagree (Tidak setuju)	Uncertain (Tidak pasti)	Strongly Agree (Sangat setuju)	Strongly Agree (Sangat setuju)	Strongly Agree (Sangat setuju)	Disagree (Tidak setuju)	Strongly Agree (Sangat setuju)	Strongly disagree (Sangat tidak setuju)	Strongly disagree (Sangat tidak setuju)	Disagree (Tidak setuju)	Agree (Setuju)		Sometimes (Kadang-kadang)	Seldom (Jarang)	Never (Tidak pernah)	Often (Seringkali)	Always (Sentiasa)	Often (Seringkali)	Often (Seringkali)	Seldom (Jarang)	Never (Tidak pernah)	Never (Tidak pernah)	Sometimes (Kadang-kadang)	Often (Seringkali)
Male (Lelaki)	26 - 35	Tertiary (Tamat kolej / universiti)	No (Tidak)		Yes (Ya)	I don’t use a thermometer (Saya tidak guna termometer))	I know the food is cooked by checking its visual appearance (Saya tahu makanan tersebut sudah masak melalui penampilan visual)		Yes (Ya)	Yes (Ya)	No (Tidak)	Yes (Ya)	Yes (Ya)	No (Tidak)	Yes (Ya)	No (Tidak)	Uncertain (Tidak pasti)	Yes (Ya)	Yes (Ya)	Uncertain (Tidak pasti)	Agree (Setuju)	Disagree (Tidak setuju)	Agree (Setuju)	Strongly Agree (Sangat setuju)	Agree (Setuju)	Agree (Setuju)	Disagree (Tidak setuju)	Strongly Agree (Sangat setuju)	Disagree (Tidak setuju)	Disagree (Tidak setuju)	Uncertain (Tidak pasti)	Agree (Setuju)		Always (Sentiasa)	Sometimes (Kadang-kadang)	Never (Tidak pernah)	Always (Sentiasa)	Always (Sentiasa)	Always (Sentiasa)	Always (Sentiasa)	Always (Sentiasa)	Never (Tidak pernah)	Always (Sentiasa)	Always (Sentiasa)	Seldom (Jarang)
Female (Perempuan)	26 - 35	Tertiary (Tamat kolej / universiti)	Yes (Ya)	Vomiting (Muntah),Diarrhoea (Cirit-birit),Stomach cramps (Sakit perut)	Sometimes (Kadang-kadang)	I don’t use a thermometer (Saya tidak guna termometer))	I know the food is cooked by checking its visual appearance (Saya tahu makanan tersebut sudah masak melalui penampilan visual)		Yes (Ya)	Yes (Ya)	No (Tidak)	Yes (Ya)	Yes (Ya)	No (Tidak)	Yes (Ya)	No (Tidak)	No (Tidak)	Yes (Ya)	No (Tidak)	No (Tidak)	Strongly Agree (Sangat setuju)	Uncertain (Tidak pasti)	Strongly Agree (Sangat setuju)	Strongly Agree (Sangat setuju)	Strongly Agree (Sangat setuju)	Uncertain (Tidak pasti)	Strongly disagree (Sangat tidak setuju)	Strongly Agree (Sangat setuju)	Strongly disagree (Sangat tidak setuju)	Disagree (Tidak setuju)	Uncertain (Tidak pasti)	Disagree (Tidak setuju)		Always (Sentiasa)	Always (Sentiasa)	Never (Tidak pernah)	Always (Sentiasa)	Always (Sentiasa)	Always (Sentiasa)	Always (Sentiasa)	Always (Sentiasa)	Never (Tidak pernah)	Often (Seringkali)	Always (Sentiasa)	Seldom (Jarang)
Female (Perempuan)	26 - 35	Tertiary (Tamat kolej / universiti)	Yes (Ya)	Nausea (Loya),Vomiting (Muntah),Diarrhoea (Cirit-birit)	Yes (Ya)	I don’t use a thermometer (Saya tidak guna termometer))	I know the food is cooked by checking its visual appearance (Saya tahu makanan tersebut sudah masak melalui penampilan visual)		Yes (Ya)	No (Tidak)	No (Tidak)	Yes (Ya)	Yes (Ya)	Yes (Ya)	Yes (Ya)	No (Tidak)	Yes (Ya)	Yes (Ya)	Yes (Ya)	No (Tidak)	Strongly Agree (Sangat setuju)	Disagree (Tidak setuju)	Strongly Agree (Sangat setuju)	Strongly Agree (Sangat setuju)	Strongly Agree (Sangat setuju)	Uncertain (Tidak pasti)	Strongly disagree (Sangat tidak setuju)	Strongly Agree (Sangat setuju)	Strongly disagree (Sangat tidak setuju)	Strongly disagree (Sangat tidak setuju)	Agree (Setuju)	Strongly Agree (Sangat setuju)		Always (Sentiasa)	Always (Sentiasa)	Seldom (Jarang)	Always (Sentiasa)	Sometimes (Kadang-kadang)	Always (Sentiasa)	Always (Sentiasa)	Always (Sentiasa)	Never (Tidak pernah)	Always (Sentiasa)	Always (Sentiasa)	Never (Tidak pernah)
Female (Perempuan)	18 - 25	Tertiary (Tamat kolej / universiti)	Yes (Ya)	Nausea (Loya),Vomiting (Muntah),Diarrhoea (Cirit-birit),Tired (Letih),Loss of apetite (Hilang selera makan)	Sometimes (Kadang-kadang)	Place thermometer in the centre of the thickest part of the food (Letakkan termometer di bahagian tengah makanan yang paling tebal ),I don’t use a thermometer (Saya tidak guna termometer))	Other		Yes (Ya)	Yes (Ya)	No (Tidak)	Yes (Ya)	Uncertain (Tidak pasti)	Uncertain (Tidak pasti)	Yes (Ya)	No (Tidak)	Yes (Ya)	Yes (Ya)	Uncertain (Tidak pasti)	Yes (Ya)	Strongly Agree (Sangat setuju)	Uncertain (Tidak pasti)	Strongly Agree (Sangat setuju)	Strongly Agree (Sangat setuju)	Strongly Agree (Sangat setuju)	Strongly Agree (Sangat setuju)	Strongly disagree (Sangat tidak setuju)	Strongly Agree (Sangat setuju)	Strongly disagree (Sangat tidak setuju)	Uncertain (Tidak pasti)	Uncertain (Tidak pasti)	Agree (Setuju)		Sometimes (Kadang-kadang)	Sometimes (Kadang-kadang)	Never (Tidak pernah)	Often (Seringkali)	Often (Seringkali)	Often (Seringkali)	Always (Sentiasa)	Sometimes (Kadang-kadang)	Seldom (Jarang)	Often (Seringkali)	Often (Seringkali)	Often (Seringkali)
Female (Perempuan)	18 - 25	Tertiary (Tamat kolej / universiti)	Yes (Ya)	Nausea (Loya),Diarrhoea (Cirit-birit),Stomach cramps (Sakit perut),Chills (Menggigil),Loss of apetite (Hilang selera makan)	Yes (Ya)	I don’t use a thermometer (Saya tidak guna termometer))	I know the food is cooked by checking its visual appearance (Saya tahu makanan tersebut sudah masak melalui penampilan visual)		Yes (Ya)	Yes (Ya)	No (Tidak)	Yes (Ya)	Uncertain (Tidak pasti)	Yes (Ya)	Yes (Ya)	No (Tidak)	Yes (Ya)	Yes (Ya)	Uncertain (Tidak pasti)	Yes (Ya)	Agree (Setuju)	Agree (Setuju)	Strongly Agree (Sangat setuju)	Agree (Setuju)	Agree (Setuju)	Agree (Setuju)	Strongly disagree (Sangat tidak setuju)	Strongly Agree (Sangat setuju)	Disagree (Tidak setuju)	Disagree (Tidak setuju)	Uncertain (Tidak pasti)	Agree (Setuju)		Sometimes (Kadang-kadang)	Sometimes (Kadang-kadang)	Sometimes (Kadang-kadang)	Always (Sentiasa)	Always (Sentiasa)	Sometimes (Kadang-kadang)	Often (Seringkali)	Always (Sentiasa)	Sometimes (Kadang-kadang)	Sometimes (Kadang-kadang)	Always (Sentiasa)	Often (Seringkali)
Male (Lelaki)	26 - 35	Tertiary (Tamat kolej / universiti)	Uncertain (Tidak pasti)		Sometimes (Kadang-kadang)		I know the food is cooked by checking its visual appearance (Saya tahu makanan tersebut sudah masak melalui penampilan visual),Other		Yes (Ya)	Yes (Ya)	No (Tidak)	Yes (Ya)	Uncertain (Tidak pasti)	Uncertain (Tidak pasti)	No (Tidak)	Yes (Ya)	Uncertain (Tidak pasti)	Uncertain (Tidak pasti)	Yes (Ya)	No (Tidak)	Disagree (Tidak setuju)	Uncertain (Tidak pasti)	Agree (Setuju)	Strongly Agree (Sangat setuju)	Strongly Agree (Sangat setuju)	Uncertain (Tidak pasti)	Agree (Setuju)	Agree (Setuju)	Strongly disagree (Sangat tidak setuju)	Strongly disagree (Sangat tidak setuju)	Disagree (Tidak setuju)	Agree (Setuju)		Always (Sentiasa)	Sometimes (Kadang-kadang)	Never (Tidak pernah)	Always (Sentiasa)	Always (Sentiasa)	Always (Sentiasa)	Always (Sentiasa)	Sometimes (Kadang-kadang)	Seldom (Jarang)	Often (Seringkali)	Often (Seringkali)	Seldom (Jarang)
Male (Lelaki)	26 - 35	Tertiary (Tamat kolej / universiti)	Yes (Ya)	Diarrhoea (Cirit-birit),Stomach cramps (Sakit perut),Headaches (Sakit kepala)	Yes (Ya)	I don’t use a thermometer (Saya tidak guna termometer))	Do not know how to use it (Tidak tahu bagaimana menggunakannya)		Yes (Ya)	Yes (Ya)	No (Tidak)	Yes (Ya)	Yes (Ya)	Yes (Ya)	Yes (Ya)	No (Tidak)	No (Tidak)	No (Tidak)	No (Tidak)	No (Tidak)	Strongly disagree (Sangat tidak setuju)	Disagree (Tidak setuju)	Strongly disagree (Sangat tidak setuju)	Strongly disagree (Sangat tidak setuju)	Strongly disagree (Sangat tidak setuju)	Strongly disagree (Sangat tidak setuju)	Disagree (Tidak setuju)	Strongly disagree (Sangat tidak setuju)	Disagree (Tidak setuju)	Disagree (Tidak setuju)	Strongly disagree (Sangat tidak setuju)	Disagree (Tidak setuju)		Never (Tidak pernah)	Never (Tidak pernah)	Seldom (Jarang)	Never (Tidak pernah)	Seldom (Jarang)	Never (Tidak pernah)	Never (Tidak pernah)	Never (Tidak pernah)	Seldom (Jarang)	Never (Tidak pernah)	Seldom (Jarang)	Seldom (Jarang)
Female (Perempuan)	18 - 25	Tertiary (Tamat kolej / universiti)	Yes (Ya)	Nausea (Loya),Vomiting (Muntah),Diarrhoea (Cirit-birit),Stomach cramps (Sakit perut),Aches (Rasa sakit),Headaches (Sakit kepala),Loss of apetite (Hilang selera makan)	Yes (Ya)	I don’t use a thermometer (Saya tidak guna termometer))	I know the food is cooked by checking its visual appearance (Saya tahu makanan tersebut sudah masak melalui penampilan visual)		Yes (Ya)	Yes (Ya)	No (Tidak)	Yes (Ya)	Yes (Ya)	Uncertain (Tidak pasti)	No (Tidak)	Yes (Ya)	No (Tidak)	No (Tidak)	Yes (Ya)	No (Tidak)	Strongly Agree (Sangat setuju)	Strongly Agree (Sangat setuju)	Strongly Agree (Sangat setuju)	Strongly Agree (Sangat setuju)	Agree (Setuju)	Disagree (Tidak setuju)	Uncertain (Tidak pasti)	Strongly Agree (Sangat setuju)	Disagree (Tidak setuju)	Strongly disagree (Sangat tidak setuju)	Uncertain (Tidak pasti)	Agree (Setuju)		Sometimes (Kadang-kadang)	Always (Sentiasa)	Never (Tidak pernah)	Always (Sentiasa)	Always (Sentiasa)	Always (Sentiasa)	Sometimes (Kadang-kadang)	Always (Sentiasa)	Always (Sentiasa)	Often (Seringkali)	Often (Seringkali)	Seldom (Jarang)
Female (Perempuan)	18 - 25	Tertiary (Tamat kolej / universiti)	Yes (Ya)	Nausea (Loya),Diarrhoea (Cirit-birit),Tired (Letih),Loss of apetite (Hilang selera makan)	Yes (Ya)	Place thermometer in the centre of the thickest part of the food (Letakkan termometer di bahagian tengah makanan yang paling tebal )	I know the food is cooked by checking its visual appearance (Saya tahu makanan tersebut sudah masak melalui penampilan visual)		Yes (Ya)	Yes (Ya)	No (Tidak)	Yes (Ya)	Yes (Ya)	Yes (Ya)	Yes (Ya)	No (Tidak)	No (Tidak)	Uncertain (Tidak pasti)	Uncertain (Tidak pasti)	No (Tidak)	Strongly Agree (Sangat setuju)	Uncertain (Tidak pasti)	Agree (Setuju)	Strongly Agree (Sangat setuju)	Strongly Agree (Sangat setuju)	Strongly Agree (Sangat setuju)	Strongly Agree (Sangat setuju)	Strongly Agree (Sangat setuju)	Strongly disagree (Sangat tidak setuju)	Disagree (Tidak setuju)	Disagree (Tidak setuju)	Agree (Setuju)		Always (Sentiasa)	Always (Sentiasa)	Never (Tidak pernah)	Always (Sentiasa)	Always (Sentiasa)	Always (Sentiasa)	Always (Sentiasa)	Sometimes (Kadang-kadang)	Never (Tidak pernah)	Sometimes (Kadang-kadang)	Often (Seringkali)	Often (Seringkali)
Male (Lelaki)	26 - 35	Tertiary (Tamat kolej / universiti)	Yes (Ya)	Stomach cramps (Sakit perut)	Yes (Ya)	I don’t use a thermometer (Saya tidak guna termometer))	I know the food is cooked by checking its visual appearance (Saya tahu makanan tersebut sudah masak melalui penampilan visual),There is no need for a thermometer – I have never experience any food poisoning problems (Tidak perlu termometer - Saya tidak pernah mengalami masalah keracunan makanan),It can be a source of contamination (Ia boleh menjadi sumber pencemaran)		Yes (Ya)	Yes (Ya)	No (Tidak)	Yes (Ya)	Yes (Ya)	Yes (Ya)	Uncertain (Tidak pasti)	No (Tidak)	No (Tidak)	Yes (Ya)	Yes (Ya)	No (Tidak)	Agree (Setuju)	Agree (Setuju)	Strongly Agree (Sangat setuju)	Strongly Agree (Sangat setuju)	Strongly Agree (Sangat setuju)	Strongly Agree (Sangat setuju)	Uncertain (Tidak pasti)	Strongly Agree (Sangat setuju)	Agree (Setuju)	Uncertain (Tidak pasti)	Disagree (Tidak setuju)	Agree (Setuju)		Always (Sentiasa)	Often (Seringkali)	Never (Tidak pernah)	Sometimes (Kadang-kadang)	Always (Sentiasa)	Sometimes (Kadang-kadang)	Often (Seringkali)	Always (Sentiasa)	Seldom (Jarang)	Often (Seringkali)	Always (Sentiasa)	Seldom (Jarang)
Female (Perempuan)	26 - 35	Tertiary (Tamat kolej / universiti)	Yes (Ya)	Vomiting (Muntah),Diarrhoea (Cirit-birit),Stomach cramps (Sakit perut),Chills (Menggigil)	Yes (Ya)	I don’t use a thermometer (Saya tidak guna termometer))	It can be a source of contamination (Ia boleh menjadi sumber pencemaran)		Yes (Ya)	Yes (Ya)	No (Tidak)	Yes (Ya)	Yes (Ya)	No (Tidak)	Uncertain (Tidak pasti)	No (Tidak)	Uncertain (Tidak pasti)	Yes (Ya)	Uncertain (Tidak pasti)	No (Tidak)	Strongly Agree (Sangat setuju)	Uncertain (Tidak pasti)	Agree (Setuju)	Strongly Agree (Sangat setuju)	Strongly Agree (Sangat setuju)	Strongly Agree (Sangat setuju)	Disagree (Tidak setuju)	Strongly Agree (Sangat setuju)	Strongly disagree (Sangat tidak setuju)	Strongly disagree (Sangat tidak setuju)	Disagree (Tidak setuju)	Agree (Setuju)		Often (Seringkali)	Seldom (Jarang)	Sometimes (Kadang-kadang)	Often (Seringkali)	Always (Sentiasa)	Often (Seringkali)	Always (Sentiasa)	Often (Seringkali)	Never (Tidak pernah)	Often (Seringkali)	Always (Sentiasa)	Sometimes (Kadang-kadang)
Female (Perempuan)	26 - 35	Tertiary (Tamat kolej / universiti)	Uncertain (Tidak pasti)		Sometimes (Kadang-kadang)	I don’t use a thermometer (Saya tidak guna termometer))	There is no need for a thermometer – I have never experience any food poisoning problems (Tidak perlu termometer - Saya tidak pernah mengalami masalah keracunan makanan)		Yes (Ya)	Yes (Ya)	No (Tidak)	Yes (Ya)	Uncertain (Tidak pasti)	Uncertain (Tidak pasti)	Yes (Ya)	Yes (Ya)	No (Tidak)	No (Tidak)	Yes (Ya)	No (Tidak)	Agree (Setuju)	Strongly Agree (Sangat setuju)	Strongly Agree (Sangat setuju)	Strongly Agree (Sangat setuju)	Uncertain (Tidak pasti)	Agree (Setuju)	Agree (Setuju)	Strongly Agree (Sangat setuju)	Strongly disagree (Sangat tidak setuju)	Strongly disagree (Sangat tidak setuju)	Agree (Setuju)	Uncertain (Tidak pasti)		Always (Sentiasa)	Often (Seringkali)	Never (Tidak pernah)	Often (Seringkali)	Always (Sentiasa)	Always (Sentiasa)	Always (Sentiasa)	Always (Sentiasa)	Never (Tidak pernah)	Always (Sentiasa)	Seldom (Jarang)	Often (Seringkali)
Male (Lelaki)	26 - 35	Tertiary (Tamat kolej / universiti)	Yes (Ya)	Nausea (Loya),Vomiting (Muntah),Diarrhoea (Cirit-birit),Stomach cramps (Sakit perut),Headaches (Sakit kepala),Loss of apetite (Hilang selera makan)	Yes (Ya)	I don’t use a thermometer (Saya tidak guna termometer))	I know the food is cooked by checking its visual appearance (Saya tahu makanan tersebut sudah masak melalui penampilan visual),Other people do not use it (Orang lain tidak menggunakannya)		Yes (Ya)	Yes (Ya)	No (Tidak)	Yes (Ya)	Yes (Ya)	Uncertain (Tidak pasti)	Yes (Ya)	No (Tidak)	Yes (Ya)	Yes (Ya)	Yes (Ya)	No (Tidak)	Agree (Setuju)	Strongly Agree (Sangat setuju)	Strongly Agree (Sangat setuju)	Strongly Agree (Sangat setuju)	Strongly Agree (Sangat setuju)	Strongly Agree (Sangat setuju)	Uncertain (Tidak pasti)	Strongly Agree (Sangat setuju)	Strongly disagree (Sangat tidak setuju)	Strongly disagree (Sangat tidak setuju)	Uncertain (Tidak pasti)	Agree (Setuju)		Always (Sentiasa)	Always (Sentiasa)	Sometimes (Kadang-kadang)	Always (Sentiasa)	Always (Sentiasa)	Always (Sentiasa)	Always (Sentiasa)	Sometimes (Kadang-kadang)	Never (Tidak pernah)	Sometimes (Kadang-kadang)	Often (Seringkali)	Often (Seringkali)
Male (Lelaki)	18 - 25	Tertiary (Tamat kolej / universiti)	Yes (Ya)	Others, please state (Lain-lain, sila nyata)	Sometimes (Kadang-kadang)	I don’t use a thermometer (Saya tidak guna termometer))	Do not know how to use it (Tidak tahu bagaimana menggunakannya)		Yes (Ya)	No (Tidak)	No (Tidak)	Yes (Ya)	Yes (Ya)	No (Tidak)	Yes (Ya)	Yes (Ya)	No (Tidak)	No (Tidak)	Yes (Ya)	No (Tidak)	Uncertain (Tidak pasti)	Agree (Setuju)	Strongly Agree (Sangat setuju)	Strongly Agree (Sangat setuju)	Strongly Agree (Sangat setuju)	Uncertain (Tidak pasti)	Disagree (Tidak setuju)	Agree (Setuju)	Disagree (Tidak setuju)	Uncertain (Tidak pasti)	Uncertain (Tidak pasti)	Disagree (Tidak setuju)		Always (Sentiasa)	Sometimes (Kadang-kadang)	Never (Tidak pernah)	Sometimes (Kadang-kadang)	Always (Sentiasa)	Always (Sentiasa)	Always (Sentiasa)	Never (Tidak pernah)	Never (Tidak pernah)	Always (Sentiasa)	Sometimes (Kadang-kadang)	Sometimes (Kadang-kadang)
Female (Perempuan)	26 - 35	Tertiary (Tamat kolej / universiti)	Uncertain (Tidak pasti)		Sometimes (Kadang-kadang)	I don’t use a thermometer (Saya tidak guna termometer))	There is no need for a thermometer – I have never experience any food poisoning problems (Tidak perlu termometer - Saya tidak pernah mengalami masalah keracunan makanan)		Yes (Ya)	Yes (Ya)	No (Tidak)	Yes (Ya)	Yes (Ya)	No (Tidak)	Yes (Ya)	No (Tidak)	Yes (Ya)	Yes (Ya)	Uncertain (Tidak pasti)	No (Tidak)	Agree (Setuju)	Agree (Setuju)	Agree (Setuju)	Agree (Setuju)	Strongly Agree (Sangat setuju)	Uncertain (Tidak pasti)	Disagree (Tidak setuju)	Agree (Setuju)	Agree (Setuju)	Strongly disagree (Sangat tidak setuju)	Uncertain (Tidak pasti)	Agree (Setuju)		Always (Sentiasa)	Always (Sentiasa)	Always (Sentiasa)	Always (Sentiasa)	Always (Sentiasa)	Always (Sentiasa)	Always (Sentiasa)	Always (Sentiasa)	Seldom (Jarang)	Often (Seringkali)	Often (Seringkali)	Seldom (Jarang)
Female (Perempuan)	26 - 35	Tertiary (Tamat kolej / universiti)	Yes (Ya)	Diarrhoea (Cirit-birit),Stomach cramps (Sakit perut),Loss of apetite (Hilang selera makan)	No (Tidak)	I don’t use a thermometer (Saya tidak guna termometer))	I know the food is cooked by checking its visual appearance (Saya tahu makanan tersebut sudah masak melalui penampilan visual)		Yes (Ya)	Yes (Ya)	No (Tidak)	Yes (Ya)	Yes (Ya)	No (Tidak)	Yes (Ya)	No (Tidak)	Yes (Ya)	Yes (Ya)	Yes (Ya)	Yes (Ya)	Agree (Setuju)	Uncertain (Tidak pasti)	Agree (Setuju)	Agree (Setuju)	Strongly Agree (Sangat setuju)	Agree (Setuju)	Strongly Agree (Sangat setuju)	Agree (Setuju)	Disagree (Tidak setuju)	Agree (Setuju)	Disagree (Tidak setuju)	Agree (Setuju)		Always (Sentiasa)	Always (Sentiasa)	Never (Tidak pernah)	Often (Seringkali)	Often (Seringkali)	Often (Seringkali)	Often (Seringkali)	Often (Seringkali)	Never (Tidak pernah)	Often (Seringkali)	Often (Seringkali)	Often (Seringkali)
Male (Lelaki)	26 - 35	Tertiary (Tamat kolej / universiti)	No (Tidak)		Yes (Ya)	I don’t use a thermometer (Saya tidak guna termometer))	There is no need for a thermometer – I have never experience any food poisoning problems (Tidak perlu termometer - Saya tidak pernah mengalami masalah keracunan makanan)		Yes (Ya)	Yes (Ya)	No (Tidak)	Yes (Ya)	Yes (Ya)	Yes (Ya)	Yes (Ya)	Yes (Ya)	Yes (Ya)	Yes (Ya)	Yes (Ya)	No (Tidak)	Agree (Setuju)	Disagree (Tidak setuju)	Agree (Setuju)	Agree (Setuju)	Agree (Setuju)	Disagree (Tidak setuju)	Disagree (Tidak setuju)	Agree (Setuju)	Disagree (Tidak setuju)	Disagree (Tidak setuju)	Agree (Setuju)	Disagree (Tidak setuju)		Often (Seringkali)	Seldom (Jarang)	Seldom (Jarang)	Seldom (Jarang)	Often (Seringkali)	Often (Seringkali)	Often (Seringkali)	Often (Seringkali)	Often (Seringkali)	Often (Seringkali)	Often (Seringkali)	Often (Seringkali)
Female (Perempuan)	26 - 35	Tertiary (Tamat kolej / universiti)	Yes (Ya)	Nausea (Loya),Vomiting (Muntah),Diarrhoea (Cirit-birit),Stomach cramps (Sakit perut),Loss of apetite (Hilang selera makan)	Sometimes (Kadang-kadang)	I don’t use a thermometer (Saya tidak guna termometer))	I know the food is cooked by checking its visual appearance (Saya tahu makanan tersebut sudah masak melalui penampilan visual),Troublesome to use it (Leceh untuk menggunakannya),Other people do not use it (Orang lain tidak menggunakannya),Do not know how to use it (Tidak tahu bagaimana menggunakannya),It can be a source of contamination (Ia boleh menjadi sumber pencemaran)		Yes (Ya)	Yes (Ya)	No (Tidak)	Yes (Ya)	Yes (Ya)	No (Tidak)	Yes (Ya)	No (Tidak)	No (Tidak)	Yes (Ya)	Yes (Ya)	No (Tidak)	Agree (Setuju)	Disagree (Tidak setuju)	Agree (Setuju)	Agree (Setuju)	Strongly Agree (Sangat setuju)	Agree (Setuju)	Strongly disagree (Sangat tidak setuju)	Strongly Agree (Sangat setuju)	Disagree (Tidak setuju)	Disagree (Tidak setuju)	Agree (Setuju)	Uncertain (Tidak pasti)		Sometimes (Kadang-kadang)	Often (Seringkali)	Never (Tidak pernah)	Always (Sentiasa)	Always (Sentiasa)	Always (Sentiasa)	Always (Sentiasa)	Always (Sentiasa)	Always (Sentiasa)	Always (Sentiasa)	Always (Sentiasa)	Always (Sentiasa)
Female (Perempuan)	36 - 45	Tertiary (Tamat kolej / universiti)	Yes (Ya)	Nausea (Loya),Vomiting (Muntah),Diarrhoea (Cirit-birit),Stomach cramps (Sakit perut),Tired (Letih),Headaches (Sakit kepala),Loss of apetite (Hilang selera makan)	Sometimes (Kadang-kadang)	I don’t use a thermometer (Saya tidak guna termometer))	Other people do not use it (Orang lain tidak menggunakannya)		Yes (Ya)	Yes (Ya)	No (Tidak)	Yes (Ya)	Yes (Ya)	Yes (Ya)	Yes (Ya)	No (Tidak)	Yes (Ya)	Yes (Ya)	Uncertain (Tidak pasti)	No (Tidak)	Strongly Agree (Sangat setuju)	Agree (Setuju)	Strongly Agree (Sangat setuju)	Strongly Agree (Sangat setuju)	Strongly Agree (Sangat setuju)	Agree (Setuju)	Agree (Setuju)	Strongly Agree (Sangat setuju)	Disagree (Tidak setuju)	Strongly disagree (Sangat tidak setuju)	Uncertain (Tidak pasti)	Agree (Setuju)		Often (Seringkali)	Always (Sentiasa)	Never (Tidak pernah)	Often (Seringkali)	Always (Sentiasa)	Always (Sentiasa)	Always (Sentiasa)	Always (Sentiasa)	Never (Tidak pernah)	Often (Seringkali)	Always (Sentiasa)	Never (Tidak pernah)
Male (Lelaki)	26 - 35	Tertiary (Tamat kolej / universiti)	Yes (Ya)	Vomiting (Muntah),Diarrhoea (Cirit-birit),Tired (Letih),Chills (Menggigil),Loss of apetite (Hilang selera makan)	Sometimes (Kadang-kadang)	I don’t use a thermometer (Saya tidak guna termometer))	Other		Yes (Ya)	Uncertain (Tidak pasti)	No (Tidak)	Yes (Ya)	Yes (Ya)	Uncertain (Tidak pasti)	No (Tidak)	Yes (Ya)	Yes (Ya)	Yes (Ya)	Yes (Ya)	No (Tidak)	Agree (Setuju)	Agree (Setuju)	Agree (Setuju)	Strongly Agree (Sangat setuju)	Strongly Agree (Sangat setuju)	Uncertain (Tidak pasti)	Uncertain (Tidak pasti)	Strongly Agree (Sangat setuju)	Disagree (Tidak setuju)	Strongly disagree (Sangat tidak setuju)	Uncertain (Tidak pasti)	Agree (Setuju)		Always (Sentiasa)	Always (Sentiasa)	Never (Tidak pernah)	Often (Seringkali)	Often (Seringkali)	Always (Sentiasa)	Always (Sentiasa)	Often (Seringkali)	Seldom (Jarang)	Often (Seringkali)	Often (Seringkali)	Never (Tidak pernah)
Male (Lelaki)	18 - 25	Tertiary (Tamat kolej / universiti)	No (Tidak)		No (Tidak)	I don’t use a thermometer (Saya tidak guna termometer))	It can be a source of contamination (Ia boleh menjadi sumber pencemaran)		Yes (Ya)	Yes (Ya)	No (Tidak)	Yes (Ya)	Yes (Ya)	Uncertain (Tidak pasti)	Yes (Ya)	Yes (Ya)	No (Tidak)	No (Tidak)	No (Tidak)	No (Tidak)	Agree (Setuju)	Agree (Setuju)	Agree (Setuju)	Strongly Agree (Sangat setuju)	Strongly Agree (Sangat setuju)	Strongly Agree (Sangat setuju)	Strongly Agree (Sangat setuju)	Agree (Setuju)	Disagree (Tidak setuju)	Strongly disagree (Sangat tidak setuju)	Uncertain (Tidak pasti)	Agree (Setuju)		Always (Sentiasa)	Often (Seringkali)	Never (Tidak pernah)	Always (Sentiasa)	Always (Sentiasa)	Always (Sentiasa)	Always (Sentiasa)	Often (Seringkali)	Often (Seringkali)	Often (Seringkali)	Often (Seringkali)	Often (Seringkali)
Male (Lelaki)	18 - 25	Tertiary (Tamat kolej / universiti)	Yes (Ya)	Nausea (Loya),Vomiting (Muntah),Fever (Demam),Headaches (Sakit kepala),Loss of apetite (Hilang selera makan)	Sometimes (Kadang-kadang)	I don’t use a thermometer (Saya tidak guna termometer))	I know the food is cooked by checking its visual appearance (Saya tahu makanan tersebut sudah masak melalui penampilan visual)		Yes (Ya)	Yes (Ya)	No (Tidak)	Yes (Ya)	Uncertain (Tidak pasti)	Uncertain (Tidak pasti)	No (Tidak)	No (Tidak)	No (Tidak)	Yes (Ya)	Yes (Ya)	No (Tidak)	Disagree (Tidak setuju)	Strongly disagree (Sangat tidak setuju)	Disagree (Tidak setuju)	Strongly disagree (Sangat tidak setuju)	Strongly disagree (Sangat tidak setuju)	Strongly disagree (Sangat tidak setuju)	Strongly Agree (Sangat setuju)	Strongly disagree (Sangat tidak setuju)	Agree (Setuju)	Strongly Agree (Sangat setuju)	Agree (Setuju)	Disagree (Tidak setuju)		Always (Sentiasa)	Always (Sentiasa)	Never (Tidak pernah)	Always (Sentiasa)	Always (Sentiasa)	Often (Seringkali)	Always (Sentiasa)	Always (Sentiasa)	Never (Tidak pernah)	Often (Seringkali)	Sometimes (Kadang-kadang)	Seldom (Jarang)
Female (Perempuan)	26 - 35	Tertiary (Tamat kolej / universiti)	Yes (Ya)	Diarrhoea (Cirit-birit),Stomach cramps (Sakit perut),Tired (Letih)	Sometimes (Kadang-kadang)	I don’t use a thermometer (Saya tidak guna termometer))	It can be a source of contamination (Ia boleh menjadi sumber pencemaran)		Yes (Ya)	Yes (Ya)	No (Tidak)	Yes (Ya)	Yes (Ya)	No (Tidak)	Yes (Ya)	No (Tidak)	No (Tidak)	Yes (Ya)	Uncertain (Tidak pasti)	Uncertain (Tidak pasti)	Agree (Setuju)	Agree (Setuju)	Agree (Setuju)	Strongly Agree (Sangat setuju)	Strongly Agree (Sangat setuju)	Agree (Setuju)	Strongly disagree (Sangat tidak setuju)	Strongly Agree (Sangat setuju)	Strongly disagree (Sangat tidak setuju)	Strongly disagree (Sangat tidak setuju)	Strongly disagree (Sangat tidak setuju)	Agree (Setuju)		Always (Sentiasa)	Always (Sentiasa)	Never (Tidak pernah)	Always (Sentiasa)	Often (Seringkali)	Always (Sentiasa)	Often (Seringkali)	Always (Sentiasa)	Never (Tidak pernah)	Often (Seringkali)	Always (Sentiasa)	Never (Tidak pernah)
Male (Lelaki)	26 - 35	Tertiary (Tamat kolej / universiti)	Yes (Ya)	Nausea (Loya),Vomiting (Muntah),Diarrhoea (Cirit-birit),Stomach cramps (Sakit perut),Fever (Demam),Tired (Letih),Aches (Rasa sakit),Chills (Menggigil),Loss of apetite (Hilang selera makan)	Yes (Ya)	I don’t use a thermometer (Saya tidak guna termometer))	I know the food is cooked by checking its visual appearance (Saya tahu makanan tersebut sudah masak melalui penampilan visual)		Yes (Ya)	Yes (Ya)	No (Tidak)	Yes (Ya)	Yes (Ya)	Yes (Ya)	Yes (Ya)	No (Tidak)	No (Tidak)	Yes (Ya)	Yes (Ya)	No (Tidak)	Strongly Agree (Sangat setuju)	Uncertain (Tidak pasti)	Strongly Agree (Sangat setuju)	Strongly Agree (Sangat setuju)	Strongly Agree (Sangat setuju)	Strongly Agree (Sangat setuju)	Strongly disagree (Sangat tidak setuju)	Strongly Agree (Sangat setuju)	Uncertain (Tidak pasti)	Disagree (Tidak setuju)	Disagree (Tidak setuju)	Agree (Setuju)		Often (Seringkali)	Always (Sentiasa)	Never (Tidak pernah)	Always (Sentiasa)	Always (Sentiasa)	Always (Sentiasa)	Always (Sentiasa)	Often (Seringkali)	Never (Tidak pernah)	Seldom (Jarang)	Often (Seringkali)	Seldom (Jarang)
Female (Perempuan)	26 - 35	Secondary (Tamat sekolah menengah)	Yes (Ya)	Vomiting (Muntah),Diarrhoea (Cirit-birit),Stomach cramps (Sakit perut),Chills (Menggigil)	Sometimes (Kadang-kadang)	Place thermometer in the centre of the thickest part of the food (Letakkan termometer di bahagian tengah makanan yang paling tebal ),I don’t use a thermometer (Saya tidak guna termometer))	It can be a source of contamination (Ia boleh menjadi sumber pencemaran)		Yes (Ya)	Yes (Ya)	No (Tidak)	Yes (Ya)	Yes (Ya)	Uncertain (Tidak pasti)	Yes (Ya)	No (Tidak)	No (Tidak)	Yes (Ya)	Yes (Ya)	No (Tidak)	Disagree (Tidak setuju)	Strongly disagree (Sangat tidak setuju)	Strongly disagree (Sangat tidak setuju)	Strongly disagree (Sangat tidak setuju)	Strongly disagree (Sangat tidak setuju)	Strongly disagree (Sangat tidak setuju)	Disagree (Tidak setuju)	Strongly disagree (Sangat tidak setuju)	Strongly disagree (Sangat tidak setuju)	Strongly disagree (Sangat tidak setuju)	Strongly disagree (Sangat tidak setuju)	Strongly disagree (Sangat tidak setuju)		Never (Tidak pernah)	Never (Tidak pernah)	Seldom (Jarang)		Never (Tidak pernah)	Never (Tidak pernah)	Never (Tidak pernah)	Never (Tidak pernah)	Seldom (Jarang)	Seldom (Jarang)	Never (Tidak pernah)	Never (Tidak pernah)
Female (Perempuan)	26 - 35	Tertiary (Tamat kolej / universiti)	No (Tidak)		No (Tidak)	I don’t use a thermometer (Saya tidak guna termometer))	I know the food is cooked by checking its visual appearance (Saya tahu makanan tersebut sudah masak melalui penampilan visual),Troublesome to use it (Leceh untuk menggunakannya),Other people do not use it (Orang lain tidak menggunakannya),There is no need for a thermometer – I have never experience any food poisoning problems (Tidak perlu termometer - Saya tidak pernah mengalami masalah keracunan…		Yes (Ya)	Yes (Ya)	Uncertain (Tidak pasti)	Yes (Ya)	Yes (Ya)	Yes (Ya)	Yes (Ya)	No (Tidak)	No (Tidak)	Yes (Ya)	No (Tidak)	No (Tidak)	Agree (Setuju)	Agree (Setuju)	Agree (Setuju)	Agree (Setuju)	Agree (Setuju)	Agree (Setuju)	Uncertain (Tidak pasti)	Agree (Setuju)	Disagree (Tidak setuju)	Disagree (Tidak setuju)	Disagree (Tidak setuju)	Agree (Setuju)		Often (Seringkali)	Always (Sentiasa)	Sometimes (Kadang-kadang)	Often (Seringkali)	Often (Seringkali)	Often (Seringkali)	Often (Seringkali)	Often (Seringkali)	Never (Tidak pernah)	Seldom (Jarang)	Often (Seringkali)	Never (Tidak pernah)
Female (Perempuan)	26 - 35	Tertiary (Tamat kolej / universiti)	Yes (Ya)	Nausea (Loya),Vomiting (Muntah),Diarrhoea (Cirit-birit),Stomach cramps (Sakit perut),Fever (Demam),Tired (Letih),Aches (Rasa sakit),Headaches (Sakit kepala),Loss of apetite (Hilang selera makan)	Sometimes (Kadang-kadang)	I don’t use a thermometer (Saya tidak guna termometer))	I know the food is cooked by checking its visual appearance (Saya tahu makanan tersebut sudah masak melalui penampilan visual)		Yes (Ya)	Yes (Ya)	No (Tidak)	Yes (Ya)	No (Tidak)	Yes (Ya)	Yes (Ya)	No (Tidak)	No (Tidak)	Yes (Ya)	Yes (Ya)	No (Tidak)	Strongly Agree (Sangat setuju)	Strongly Agree (Sangat setuju)	Strongly Agree (Sangat setuju)	Strongly Agree (Sangat setuju)	Strongly Agree (Sangat setuju)	Strongly Agree (Sangat setuju)	Strongly disagree (Sangat tidak setuju)	Disagree (Tidak setuju)	Disagree (Tidak setuju)	Strongly disagree (Sangat tidak setuju)	Uncertain (Tidak pasti)	Strongly Agree (Sangat setuju)		Always (Sentiasa)	Always (Sentiasa)	Never (Tidak pernah)	Always (Sentiasa)	Always (Sentiasa)	Always (Sentiasa)	Always (Sentiasa)	Always (Sentiasa)	Never (Tidak pernah)	Often (Seringkali)	Often (Seringkali)	Seldom (Jarang)
Female (Perempuan)	26 - 35	Tertiary (Tamat kolej / universiti)	Yes (Ya)	Vomiting (Muntah),Diarrhoea (Cirit-birit),Stomach cramps (Sakit perut),Loss of apetite (Hilang selera makan)	Sometimes (Kadang-kadang)	I don’t use a thermometer (Saya tidak guna termometer))	I know the food is cooked by checking its visual appearance (Saya tahu makanan tersebut sudah masak melalui penampilan visual)		Yes (Ya)	Yes (Ya)	No (Tidak)	Yes (Ya)	Yes (Ya)	No (Tidak)	No (Tidak)	No (Tidak)	No (Tidak)	Yes (Ya)	No (Tidak)	Yes (Ya)	Agree (Setuju)	Disagree (Tidak setuju)	Agree (Setuju)	Agree (Setuju)	Agree (Setuju)	Uncertain (Tidak pasti)	Disagree (Tidak setuju)	Disagree (Tidak setuju)	Agree (Setuju)	Strongly disagree (Sangat tidak setuju)	Disagree (Tidak setuju)	Agree (Setuju)		Seldom (Jarang)	Always (Sentiasa)	Never (Tidak pernah)	Always (Sentiasa)	Always (Sentiasa)	Always (Sentiasa)	Sometimes (Kadang-kadang)	Always (Sentiasa)	Never (Tidak pernah)	Seldom (Jarang)	Always (Sentiasa)	Always (Sentiasa)
Male (Lelaki)	26 - 35	Tertiary (Tamat kolej / universiti)	Yes (Ya)	Nausea (Loya),Vomiting (Muntah),Diarrhoea (Cirit-birit),Stomach cramps (Sakit perut),Fever (Demam),Tired (Letih),Aches (Rasa sakit),Chills (Menggigil),Headaches (Sakit kepala),Loss of apetite (Hilang selera makan)	Yes (Ya)	I don’t use a thermometer (Saya tidak guna termometer))	Troublesome to use it (Leceh untuk menggunakannya)		Yes (Ya)	Yes (Ya)	No (Tidak)	Yes (Ya)	Yes (Ya)	No (Tidak)	Yes (Ya)	Yes (Ya)	Yes (Ya)	Yes (Ya)	Yes (Ya)	No (Tidak)	Strongly disagree (Sangat tidak setuju)	Disagree (Tidak setuju)	Strongly disagree (Sangat tidak setuju)	Strongly disagree (Sangat tidak setuju)	Strongly disagree (Sangat tidak setuju)	Strongly disagree (Sangat tidak setuju)	Strongly disagree (Sangat tidak setuju)	Strongly disagree (Sangat tidak setuju)	Strongly disagree (Sangat tidak setuju)	Strongly disagree (Sangat tidak setuju)	Strongly disagree (Sangat tidak setuju)	Strongly disagree (Sangat tidak setuju)		Never (Tidak pernah)	Never (Tidak pernah)	Never (Tidak pernah)	Never (Tidak pernah)	Never (Tidak pernah)	Never (Tidak pernah)	Never (Tidak pernah)	Never (Tidak pernah)	Never (Tidak pernah)	Never (Tidak pernah)	Never (Tidak pernah)	Never (Tidak pernah)
Female (Perempuan)	18 - 25	Tertiary (Tamat kolej / universiti)	Yes (Ya)	Nausea (Loya),Diarrhoea (Cirit-birit)	Yes (Ya)	I don’t use a thermometer (Saya tidak guna termometer))	I know the food is cooked by checking its visual appearance (Saya tahu makanan tersebut sudah masak melalui penampilan visual)		Yes (Ya)	Yes (Ya)	No (Tidak)	Uncertain (Tidak pasti)	Yes (Ya)	Yes (Ya)	Yes (Ya)	No (Tidak)	No (Tidak)	Uncertain (Tidak pasti)	Yes (Ya)	No (Tidak)	Strongly disagree (Sangat tidak setuju)	Strongly disagree (Sangat tidak setuju)	Strongly disagree (Sangat tidak setuju)	Strongly disagree (Sangat tidak setuju)	Strongly disagree (Sangat tidak setuju)	Strongly disagree (Sangat tidak setuju)	Strongly disagree (Sangat tidak setuju)	Strongly disagree (Sangat tidak setuju)	Disagree (Tidak setuju)	Disagree (Tidak setuju)	Disagree (Tidak setuju)	Disagree (Tidak setuju)		Always (Sentiasa)	Always (Sentiasa)	Sometimes (Kadang-kadang)	Always (Sentiasa)	Always (Sentiasa)	Sometimes (Kadang-kadang)	Always (Sentiasa)	Sometimes (Kadang-kadang)	Sometimes (Kadang-kadang)	Always (Sentiasa)	Always (Sentiasa)	Sometimes (Kadang-kadang)
Male (Lelaki)	26 - 35	Tertiary (Tamat kolej / universiti)	Yes (Ya)	Nausea (Loya),Vomiting (Muntah),Diarrhoea (Cirit-birit),Chills (Menggigil),Loss of apetite (Hilang selera makan)	Sometimes (Kadang-kadang)	Place thermometer in the centre of the thickest part of the food (Letakkan termometer di bahagian tengah makanan yang paling tebal )	There is no need for a thermometer – I have never experience any food poisoning problems (Tidak perlu termometer - Saya tidak pernah mengalami masalah keracunan makanan)		Yes (Ya)	Yes (Ya)	No (Tidak)	Yes (Ya)	No (Tidak)	No (Tidak)	Yes (Ya)	No (Tidak)	No (Tidak)	Yes (Ya)	Yes (Ya)	No (Tidak)	Strongly Agree (Sangat setuju)	Uncertain (Tidak pasti)	Strongly Agree (Sangat setuju)	Agree (Setuju)	Agree (Setuju)	Agree (Setuju)	Disagree (Tidak setuju)	Strongly Agree (Sangat setuju)	Disagree (Tidak setuju)	Strongly disagree (Sangat tidak setuju)	Agree (Setuju)	Agree (Setuju)		Often (Seringkali)	Often (Seringkali)	Never (Tidak pernah)	Often (Seringkali)	Always (Sentiasa)	Always (Sentiasa)	Always (Sentiasa)	Often (Seringkali)	Never (Tidak pernah)	Seldom (Jarang)	Often (Seringkali)	Seldom (Jarang)
Female (Perempuan)	26 - 35	Tertiary (Tamat kolej / universiti)	Yes (Ya)	Nausea (Loya),Stomach cramps (Sakit perut),Headaches (Sakit kepala)	No (Tidak)	Place thermometer in the centre of the thickest part of the food (Letakkan termometer di bahagian tengah makanan yang paling tebal )	Other people do not use it (Orang lain tidak menggunakannya),Do not know how to use it (Tidak tahu bagaimana menggunakannya)		Yes (Ya)	Yes (Ya)	No (Tidak)	Yes (Ya)	Uncertain (Tidak pasti)	Uncertain (Tidak pasti)	Yes (Ya)	Uncertain (Tidak pasti)	No (Tidak)	Uncertain (Tidak pasti)	Uncertain (Tidak pasti)	No (Tidak)	Agree (Setuju)	Uncertain (Tidak pasti)	Agree (Setuju)	Agree (Setuju)	Agree (Setuju)	Agree (Setuju)	Uncertain (Tidak pasti)	Uncertain (Tidak pasti)	Disagree (Tidak setuju)	Strongly disagree (Sangat tidak setuju)	Uncertain (Tidak pasti)	Uncertain (Tidak pasti)		Sometimes (Kadang-kadang)	Often (Seringkali)	Often (Seringkali)	Often (Seringkali)	Sometimes (Kadang-kadang)	Seldom (Jarang)	Sometimes (Kadang-kadang)	Sometimes (Kadang-kadang)	Sometimes (Kadang-kadang)	Often (Seringkali)	Sometimes (Kadang-kadang)	Seldom (Jarang)
Female (Perempuan)	26 - 35	Tertiary (Tamat kolej / universiti)	Yes (Ya)	Nausea (Loya),Vomiting (Muntah),Diarrhoea (Cirit-birit),Fever (Demam),Tired (Letih),Loss of apetite (Hilang selera makan)	Yes (Ya)	I don’t use a thermometer (Saya tidak guna termometer))	I know the food is cooked by checking its visual appearance (Saya tahu makanan tersebut sudah masak melalui penampilan visual),Troublesome to use it (Leceh untuk menggunakannya),Other		Yes (Ya)	Yes (Ya)	No (Tidak)	Yes (Ya)	Yes (Ya)	Yes (Ya)	Yes (Ya)	No (Tidak)	No (Tidak)	Yes (Ya)	No (Tidak)	Yes (Ya)	Agree (Setuju)	Disagree (Tidak setuju)	Agree (Setuju)	Agree (Setuju)	Agree (Setuju)	Agree (Setuju)	Agree (Setuju)	Agree (Setuju)	Disagree (Tidak setuju)	Uncertain (Tidak pasti)	Uncertain (Tidak pasti)	Agree (Setuju)		Always (Sentiasa)	Always (Sentiasa)	Never (Tidak pernah)	Often (Seringkali)	Always (Sentiasa)	Always (Sentiasa)	Always (Sentiasa)	Always (Sentiasa)	Never (Tidak pernah)	Seldom (Jarang)	Always (Sentiasa)	Often (Seringkali)
Male (Lelaki)	18 - 25	Tertiary (Tamat kolej / universiti)	Yes (Ya)	Vomiting (Muntah),Diarrhoea (Cirit-birit)	No (Tidak)	Place thermometer on top of food (Letakkan termometer di atas makanan)	I know the food is cooked by checking its visual appearance (Saya tahu makanan tersebut sudah masak melalui penampilan visual)		Yes (Ya)	Yes (Ya)	Yes (Ya)	Yes (Ya)	Yes (Ya)	Yes (Ya)	Yes (Ya)	Yes (Ya)	Yes (Ya)	Yes (Ya)	Yes (Ya)	Yes (Ya)	Strongly disagree (Sangat tidak setuju)	Strongly disagree (Sangat tidak setuju)	Strongly disagree (Sangat tidak setuju)	Strongly disagree (Sangat tidak setuju)	Strongly disagree (Sangat tidak setuju)	Strongly disagree (Sangat tidak setuju)	Strongly disagree (Sangat tidak setuju)	Strongly disagree (Sangat tidak setuju)	Strongly disagree (Sangat tidak setuju)	Strongly disagree (Sangat tidak setuju)	Strongly disagree (Sangat tidak setuju)	Strongly disagree (Sangat tidak setuju)		Always (Sentiasa)	Always (Sentiasa)	Always (Sentiasa)	Always (Sentiasa)	Always (Sentiasa)	Always (Sentiasa)	Always (Sentiasa)	Always (Sentiasa)	Always (Sentiasa)	Always (Sentiasa)	Always (Sentiasa)	Always (Sentiasa)
Female (Perempuan)	18 - 25	Tertiary (Tamat kolej / universiti)	Yes (Ya)	Vomiting (Muntah),Diarrhoea (Cirit-birit),Loss of apetite (Hilang selera makan)	Sometimes (Kadang-kadang)	I don’t use a thermometer (Saya tidak guna termometer))	I know the food is cooked by checking its visual appearance (Saya tahu makanan tersebut sudah masak melalui penampilan visual)		Yes (Ya)	Yes (Ya)	Yes (Ya)	Yes (Ya)	No (Tidak)	Yes (Ya)	Yes (Ya)	No (Tidak)	No (Tidak)	Yes (Ya)	No (Tidak)	No (Tidak)	Agree (Setuju)	Uncertain (Tidak pasti)	Agree (Setuju)	Strongly Agree (Sangat setuju)	Strongly Agree (Sangat setuju)	Strongly Agree (Sangat setuju)	Disagree (Tidak setuju)	Strongly Agree (Sangat setuju)	Strongly disagree (Sangat tidak setuju)	Disagree (Tidak setuju)	Disagree (Tidak setuju)	Strongly disagree (Sangat tidak setuju)		Seldom (Jarang)	Always (Sentiasa)	Always (Sentiasa)	Often (Seringkali)	Always (Sentiasa)	Always (Sentiasa)	Always (Sentiasa)	Often (Seringkali)	Never (Tidak pernah)	Never (Tidak pernah)	Always (Sentiasa)	Always (Sentiasa)
Male (Lelaki)	26 - 35	Tertiary (Tamat kolej / universiti)	Yes (Ya)	Nausea (Loya),Diarrhoea (Cirit-birit),Stomach cramps (Sakit perut),Tired (Letih),Loss of apetite (Hilang selera makan)		I don’t use a thermometer (Saya tidak guna termometer))	I know the food is cooked by checking its visual appearance (Saya tahu makanan tersebut sudah masak melalui penampilan visual),Other people do not use it (Orang lain tidak menggunakannya)		Yes (Ya)	Yes (Ya)	No (Tidak)	Yes (Ya)	Yes (Ya)	No (Tidak)	Yes (Ya)	Uncertain (Tidak pasti)	Uncertain (Tidak pasti)	Yes (Ya)	Yes (Ya)	Uncertain (Tidak pasti)	Agree (Setuju)	Strongly disagree (Sangat tidak setuju)	Uncertain (Tidak pasti)	Disagree (Tidak setuju)	Strongly disagree (Sangat tidak setuju)	Disagree (Tidak setuju)	Uncertain (Tidak pasti)	Disagree (Tidak setuju)	Strongly disagree (Sangat tidak setuju)	Strongly Agree (Sangat setuju)	Uncertain (Tidak pasti)	Disagree (Tidak setuju)		Always (Sentiasa)	Always (Sentiasa)	Never (Tidak pernah)	Always (Sentiasa)	Always (Sentiasa)	Always (Sentiasa)	Always (Sentiasa)	Sometimes (Kadang-kadang)	Sometimes (Kadang-kadang)	Often (Seringkali)	Often (Seringkali)	Often (Seringkali)
Female (Perempuan)	26 - 35	Tertiary (Tamat kolej / universiti)	Yes (Ya)	Vomiting (Muntah),Diarrhoea (Cirit-birit),Stomach cramps (Sakit perut),Tired (Letih),Loss of apetite (Hilang selera makan)	Sometimes (Kadang-kadang)	I don’t use a thermometer (Saya tidak guna termometer))	I know the food is cooked by checking its visual appearance (Saya tahu makanan tersebut sudah masak melalui penampilan visual),Troublesome to use it (Leceh untuk menggunakannya)		Yes (Ya)	Yes (Ya)	No (Tidak)	Yes (Ya)	Yes (Ya)	No (Tidak)	Yes (Ya)	No (Tidak)	No (Tidak)	Yes (Ya)	Yes (Ya)	No (Tidak)	Agree (Setuju)	Agree (Setuju)	Agree (Setuju)	Agree (Setuju)	Agree (Setuju)	Agree (Setuju)	Agree (Setuju)	Agree (Setuju)	Strongly disagree (Sangat tidak setuju)	Strongly disagree (Sangat tidak setuju)	Uncertain (Tidak pasti)	Agree (Setuju)		Always (Sentiasa)	Always (Sentiasa)	Never (Tidak pernah)	Always (Sentiasa)	Always (Sentiasa)	Always (Sentiasa)	Always (Sentiasa)	Always (Sentiasa)	Never (Tidak pernah)	Sometimes (Kadang-kadang)	Often (Seringkali)	Never (Tidak pernah)
Male (Lelaki)	26 - 35	Tertiary (Tamat kolej / universiti)	No (Tidak)		Sometimes (Kadang-kadang)	I don’t use a thermometer (Saya tidak guna termometer))	I know the food is cooked by checking its visual appearance (Saya tahu makanan tersebut sudah masak melalui penampilan visual)		Yes (Ya)	Uncertain (Tidak pasti)	No (Tidak)	Yes (Ya)	No (Tidak)	Uncertain (Tidak pasti)	No (Tidak)	No (Tidak)	No (Tidak)	Yes (Ya)	Yes (Ya)	No (Tidak)	Agree (Setuju)	Strongly Agree (Sangat setuju)	Strongly Agree (Sangat setuju)	Strongly Agree (Sangat setuju)	Strongly Agree (Sangat setuju)	Uncertain (Tidak pasti)	Strongly Agree (Sangat setuju)	Strongly Agree (Sangat setuju)	Strongly disagree (Sangat tidak setuju)	Strongly disagree (Sangat tidak setuju)	Agree (Setuju)	Strongly Agree (Sangat setuju)		Always (Sentiasa)	Always (Sentiasa)	Never (Tidak pernah)	Always (Sentiasa)	Never (Tidak pernah)	Always (Sentiasa)	Always (Sentiasa)	Always (Sentiasa)	Never (Tidak pernah)	Often (Seringkali)	Often (Seringkali)	Never (Tidak pernah)
Male (Lelaki)	26 - 35	Tertiary (Tamat kolej / universiti)	Yes (Ya)	Vomiting (Muntah),Diarrhoea (Cirit-birit),Stomach cramps (Sakit perut),Loss of apetite (Hilang selera makan)	Yes (Ya)	I don’t use a thermometer (Saya tidak guna termometer))	I know the food is cooked by checking its visual appearance (Saya tahu makanan tersebut sudah masak melalui penampilan visual)		Yes (Ya)	Yes (Ya)	No (Tidak)	Yes (Ya)	Yes (Ya)	No (Tidak)	Yes (Ya)	No (Tidak)	No (Tidak)	No (Tidak)	Yes (Ya)	No (Tidak)	Agree (Setuju)	Uncertain (Tidak pasti)	Agree (Setuju)	Strongly Agree (Sangat setuju)	Strongly Agree (Sangat setuju)	Strongly Agree (Sangat setuju)	Strongly disagree (Sangat tidak setuju)	Strongly Agree (Sangat setuju)	Disagree (Tidak setuju)	Strongly disagree (Sangat tidak setuju)	Uncertain (Tidak pasti)	Disagree (Tidak setuju)		Always (Sentiasa)	Always (Sentiasa)	Never (Tidak pernah)	Always (Sentiasa)	Always (Sentiasa)	Always (Sentiasa)	Always (Sentiasa)	Always (Sentiasa)	Never (Tidak pernah)	Seldom (Jarang)	Always (Sentiasa)	Never (Tidak pernah)
Female (Perempuan)	18 - 25	Tertiary (Tamat kolej / universiti)	Yes (Ya)	Nausea (Loya),Vomiting (Muntah),Diarrhoea (Cirit-birit),Stomach cramps (Sakit perut),Tired (Letih),Loss of apetite (Hilang selera makan)	Sometimes (Kadang-kadang)	I don’t use a thermometer (Saya tidak guna termometer))	I know the food is cooked by checking its visual appearance (Saya tahu makanan tersebut sudah masak melalui penampilan visual)		Yes (Ya)	Yes (Ya)	Yes (Ya)	Yes (Ya)	Yes (Ya)	Uncertain (Tidak pasti)	No (Tidak)	No (Tidak)	Yes (Ya)	No (Tidak)	Yes (Ya)	No (Tidak)	Strongly Agree (Sangat setuju)	Agree (Setuju)	Strongly Agree (Sangat setuju)	Strongly Agree (Sangat setuju)	Uncertain (Tidak pasti)	Agree (Setuju)	Strongly disagree (Sangat tidak setuju)	Agree (Setuju)	Agree (Setuju)	Strongly disagree (Sangat tidak setuju)	Uncertain (Tidak pasti)	Uncertain (Tidak pasti)		Sometimes (Kadang-kadang)	Often (Seringkali)	Seldom (Jarang)	Always (Sentiasa)	Always (Sentiasa)	Often (Seringkali)	Always (Sentiasa)	Seldom (Jarang)	Sometimes (Kadang-kadang)	Often (Seringkali)	Often (Seringkali)	Often (Seringkali)
Female (Perempuan)	26 - 35	Tertiary (Tamat kolej / universiti)	Yes (Ya)	Nausea (Loya),Vomiting (Muntah),Diarrhoea (Cirit-birit),Stomach cramps (Sakit perut),Fever (Demam),Tired (Letih),Chills (Menggigil),Headaches (Sakit kepala),Loss of apetite (Hilang selera makan)	Sometimes (Kadang-kadang)	I don’t use a thermometer (Saya tidak guna termometer))	Troublesome to use it (Leceh untuk menggunakannya)		Yes (Ya)	Yes (Ya)	No (Tidak)	Yes (Ya)	Yes (Ya)	No (Tidak)	Yes (Ya)	Uncertain (Tidak pasti)	Uncertain (Tidak pasti)	Yes (Ya)	Yes (Ya)	Uncertain (Tidak pasti)	Uncertain (Tidak pasti)	Strongly disagree (Sangat tidak setuju)	Strongly Agree (Sangat setuju)	Strongly Agree (Sangat setuju)	Uncertain (Tidak pasti)	Agree (Setuju)	Disagree (Tidak setuju)	Strongly Agree (Sangat setuju)	Disagree (Tidak setuju)	Disagree (Tidak setuju)	Disagree (Tidak setuju)	Agree (Setuju)		Often (Seringkali)	Often (Seringkali)	Never (Tidak pernah)	Often (Seringkali)	Always (Sentiasa)	Often (Seringkali)	Always (Sentiasa)	Often (Seringkali)	Never (Tidak pernah)	Often (Seringkali)	Sometimes (Kadang-kadang)	Seldom (Jarang)
Female (Perempuan)	26 - 35	Tertiary (Tamat kolej / universiti)	Yes (Ya)	Nausea (Loya),Diarrhoea (Cirit-birit),Stomach cramps (Sakit perut)	No (Tidak)	I don’t use a thermometer (Saya tidak guna termometer))	I know the food is cooked by checking its visual appearance (Saya tahu makanan tersebut sudah masak melalui penampilan visual)		Yes (Ya)	Yes (Ya)	No (Tidak)	Yes (Ya)	Yes (Ya)	No (Tidak)	Yes (Ya)	No (Tidak)	Yes (Ya)	Yes (Ya)	Yes (Ya)	Uncertain (Tidak pasti)	Strongly disagree (Sangat tidak setuju)	Strongly disagree (Sangat tidak setuju)	Strongly disagree (Sangat tidak setuju)	Strongly disagree (Sangat tidak setuju)	Strongly disagree (Sangat tidak setuju)	Strongly disagree (Sangat tidak setuju)	Strongly disagree (Sangat tidak setuju)	Strongly disagree (Sangat tidak setuju)	Strongly disagree (Sangat tidak setuju)	Strongly disagree (Sangat tidak setuju)	Strongly disagree (Sangat tidak setuju)	Strongly disagree (Sangat tidak setuju)		Always (Sentiasa)	Always (Sentiasa)	Never (Tidak pernah)	Always (Sentiasa)	Always (Sentiasa)	Always (Sentiasa)	Always (Sentiasa)	Always (Sentiasa)	Always (Sentiasa)	Always (Sentiasa)	Always (Sentiasa)	Always (Sentiasa)
Male (Lelaki)	26 - 35	Tertiary (Tamat kolej / universiti)	No (Tidak)		No (Tidak)	I don’t use a thermometer (Saya tidak guna termometer))	There is no need for a thermometer – I have never experience any food poisoning problems (Tidak perlu termometer - Saya tidak pernah mengalami masalah keracunan makanan)		Uncertain (Tidak pasti)	Uncertain (Tidak pasti)	No (Tidak)	Yes (Ya)	Uncertain (Tidak pasti)	Uncertain (Tidak pasti)	Yes (Ya)	No (Tidak)	No (Tidak)	Yes (Ya)	Yes (Ya)	Yes (Ya)	Uncertain (Tidak pasti)	Uncertain (Tidak pasti)	Uncertain (Tidak pasti)	Uncertain (Tidak pasti)	Uncertain (Tidak pasti)	Uncertain (Tidak pasti)	Uncertain (Tidak pasti)	Uncertain (Tidak pasti)	Uncertain (Tidak pasti)	Uncertain (Tidak pasti)	Uncertain (Tidak pasti)	Uncertain (Tidak pasti)		Sometimes (Kadang-kadang)	Sometimes (Kadang-kadang)	Sometimes (Kadang-kadang)	Sometimes (Kadang-kadang)	Sometimes (Kadang-kadang)	Sometimes (Kadang-kadang)	Sometimes (Kadang-kadang)	Sometimes (Kadang-kadang)	Sometimes (Kadang-kadang)	Sometimes (Kadang-kadang)	Sometimes (Kadang-kadang)	Sometimes (Kadang-kadang)
Male (Lelaki)	26 - 35	Tertiary (Tamat kolej / universiti)	No (Tidak)		No (Tidak)	I don’t use a thermometer (Saya tidak guna termometer))	There is no need for a thermometer – I have never experience any food poisoning problems (Tidak perlu termometer - Saya tidak pernah mengalami masalah keracunan makanan)		Yes (Ya)	Yes (Ya)	No (Tidak)	Yes (Ya)	Yes (Ya)	Yes (Ya)	Yes (Ya)	No (Tidak)	No (Tidak)	No (Tidak)	No (Tidak)	No (Tidak)	Agree (Setuju)	Agree (Setuju)	Agree (Setuju)	Agree (Setuju)	Agree (Setuju)	Agree (Setuju)	Uncertain (Tidak pasti)	Agree (Setuju)	Strongly disagree (Sangat tidak setuju)	Strongly disagree (Sangat tidak setuju)	Uncertain (Tidak pasti)	Agree (Setuju)		Sometimes (Kadang-kadang)	Sometimes (Kadang-kadang)	Never (Tidak pernah)	Often (Seringkali)	Often (Seringkali)	Often (Seringkali)	Often (Seringkali)	Often (Seringkali)	Never (Tidak pernah)	Often (Seringkali)	Often (Seringkali)	Never (Tidak pernah)
Female (Perempuan)	26 - 35	Tertiary (Tamat kolej / universiti)	Yes (Ya)	Nausea (Loya),Vomiting (Muntah),Diarrhoea (Cirit-birit)	Sometimes (Kadang-kadang)	I don’t use a thermometer (Saya tidak guna termometer))	It can be a source of contamination (Ia boleh menjadi sumber pencemaran)		Yes (Ya)	Yes (Ya)	No (Tidak)	Yes (Ya)	Yes (Ya)	No (Tidak)	Yes (Ya)	No (Tidak)	Uncertain (Tidak pasti)	Uncertain (Tidak pasti)	Yes (Ya)	Yes (Ya)	Agree (Setuju)	Uncertain (Tidak pasti)	Uncertain (Tidak pasti)	Strongly Agree (Sangat setuju)	Strongly Agree (Sangat setuju)	Uncertain (Tidak pasti)	Strongly disagree (Sangat tidak setuju)	Strongly Agree (Sangat setuju)	Disagree (Tidak setuju)	Strongly disagree (Sangat tidak setuju)	Uncertain (Tidak pasti)	Uncertain (Tidak pasti)		Always (Sentiasa)	Always (Sentiasa)	Never (Tidak pernah)	Often (Seringkali)	Always (Sentiasa)	Always (Sentiasa)	Always (Sentiasa)	Always (Sentiasa)	Never (Tidak pernah)	Often (Seringkali)	Seldom (Jarang)	Often (Seringkali)
Female (Perempuan)	26 - 35	Tertiary (Tamat kolej / universiti)	Yes (Ya)	Vomiting (Muntah),Diarrhoea (Cirit-birit),Stomach cramps (Sakit perut),Tired (Letih),Loss of apetite (Hilang selera makan)	Sometimes (Kadang-kadang)	I don’t use a thermometer (Saya tidak guna termometer))	Do not know how to use it (Tidak tahu bagaimana menggunakannya)		Yes (Ya)	Yes (Ya)	No (Tidak)	Yes (Ya)	Yes (Ya)	Uncertain (Tidak pasti)	Uncertain (Tidak pasti)	No (Tidak)	No (Tidak)	Yes (Ya)	Yes (Ya)	Uncertain (Tidak pasti)	Strongly Agree (Sangat setuju)	Strongly Agree (Sangat setuju)	Agree (Setuju)	Strongly Agree (Sangat setuju)	Agree (Setuju)	Agree (Setuju)	Strongly disagree (Sangat tidak setuju)	Strongly Agree (Sangat setuju)	Disagree (Tidak setuju)	Disagree (Tidak setuju)	Uncertain (Tidak pasti)	Agree (Setuju)		Always (Sentiasa)	Always (Sentiasa)	Never (Tidak pernah)	Always (Sentiasa)	Often (Seringkali)	Often (Seringkali)	Often (Seringkali)	Sometimes (Kadang-kadang)	Seldom (Jarang)	Sometimes (Kadang-kadang)	Often (Seringkali)	Often (Seringkali)
Female (Perempuan)	18 - 25	Tertiary (Tamat kolej / universiti)	Yes (Ya)	Nausea (Loya),Vomiting (Muntah),Diarrhoea (Cirit-birit),Stomach cramps (Sakit perut),Fever (Demam),Tired (Letih),Aches (Rasa sakit),Loss of apetite (Hilang selera makan)	Yes (Ya)	Place thermometer in the centre of the thickest part of the food (Letakkan termometer di bahagian tengah makanan yang paling tebal ),I don’t use a thermometer (Saya tidak guna termometer))	I know the food is cooked by checking its visual appearance (Saya tahu makanan tersebut sudah masak melalui penampilan visual),Troublesome to use it (Leceh untuk menggunakannya)		Yes (Ya)	Yes (Ya)	No (Tidak)	Yes (Ya)	Yes (Ya)	No (Tidak)	Uncertain (Tidak pasti)	No (Tidak)	Uncertain (Tidak pasti)	Yes (Ya)	No (Tidak)	Uncertain (Tidak pasti)	Strongly Agree (Sangat setuju)	Strongly Agree (Sangat setuju)	Strongly Agree (Sangat setuju)	Strongly Agree (Sangat setuju)	Strongly Agree (Sangat setuju)	Strongly Agree (Sangat setuju)	Uncertain (Tidak pasti)	Strongly Agree (Sangat setuju)	Uncertain (Tidak pasti)	Strongly disagree (Sangat tidak setuju)	Agree (Setuju)	Agree (Setuju)		Always (Sentiasa)	Always (Sentiasa)	Never (Tidak pernah)	Always (Sentiasa)	Always (Sentiasa)	Always (Sentiasa)	Always (Sentiasa)	Always (Sentiasa)	Always (Sentiasa)	Seldom (Jarang)	Often (Seringkali)	Never (Tidak pernah)
Male (Lelaki)	26 - 35	Tertiary (Tamat kolej / universiti)	Yes (Ya)	Vomiting (Muntah),Diarrhoea (Cirit-birit),Stomach cramps (Sakit perut),Fever (Demam),Tired (Letih),Chills (Menggigil),Headaches (Sakit kepala),Loss of apetite (Hilang selera makan)	Sometimes (Kadang-kadang)	I don’t use a thermometer (Saya tidak guna termometer))	Do not know how to use it (Tidak tahu bagaimana menggunakannya)		Yes (Ya)	Yes (Ya)	No (Tidak)	Yes (Ya)	Yes (Ya)	No (Tidak)	Yes (Ya)	No (Tidak)	No (Tidak)	Yes (Ya)	Yes (Ya)	No (Tidak)	Strongly Agree (Sangat setuju)	Strongly Agree (Sangat setuju)	Strongly Agree (Sangat setuju)	Strongly Agree (Sangat setuju)	Strongly Agree (Sangat setuju)	Agree (Setuju)	Uncertain (Tidak pasti)	Strongly Agree (Sangat setuju)	Disagree (Tidak setuju)	Disagree (Tidak setuju)	Uncertain (Tidak pasti)	Agree (Setuju)		Always (Sentiasa)	Always (Sentiasa)	Never (Tidak pernah)	Always (Sentiasa)	Always (Sentiasa)	Always (Sentiasa)	Always (Sentiasa)	Always (Sentiasa)	Seldom (Jarang)	Seldom (Jarang)	Often (Seringkali)	Sometimes (Kadang-kadang)
Female (Perempuan)	26 - 35	Tertiary (Tamat kolej / universiti)	Uncertain (Tidak pasti)		Sometimes (Kadang-kadang)	I don’t use a thermometer (Saya tidak guna termometer))	Do not know how to use it (Tidak tahu bagaimana menggunakannya)		Yes (Ya)	Yes (Ya)	No (Tidak)	Yes (Ya)	Yes (Ya)	Yes (Ya)	Yes (Ya)	No (Tidak)	No (Tidak)	Yes (Ya)	Yes (Ya)	No (Tidak)	Strongly Agree (Sangat setuju)	Agree (Setuju)	Strongly Agree (Sangat setuju)	Strongly Agree (Sangat setuju)	Strongly Agree (Sangat setuju)	Strongly Agree (Sangat setuju)	Uncertain (Tidak pasti)	Strongly Agree (Sangat setuju)	Strongly disagree (Sangat tidak setuju)	Strongly disagree (Sangat tidak setuju)	Agree (Setuju)	Disagree (Tidak setuju)		Always (Sentiasa)	Always (Sentiasa)	Never (Tidak pernah)	Always (Sentiasa)	Always (Sentiasa)	Always (Sentiasa)	Always (Sentiasa)	Always (Sentiasa)	Seldom (Jarang)	Seldom (Jarang)	Often (Seringkali)	Seldom (Jarang)
Female (Perempuan)	26 - 35	Tertiary (Tamat kolej / universiti)	Yes (Ya)	Nausea (Loya),Vomiting (Muntah),Diarrhoea (Cirit-birit),Stomach cramps (Sakit perut),Fever (Demam),Tired (Letih),Aches (Rasa sakit),Chills (Menggigil)	Sometimes (Kadang-kadang)	I don’t use a thermometer (Saya tidak guna termometer))	I know the food is cooked by checking its visual appearance (Saya tahu makanan tersebut sudah masak melalui penampilan visual)		Yes (Ya)	Yes (Ya)	Yes (Ya)	Yes (Ya)	Uncertain (Tidak pasti)	Uncertain (Tidak pasti)	Yes (Ya)	No (Tidak)	Yes (Ya)	Yes (Ya)	Yes (Ya)	No (Tidak)	Strongly Agree (Sangat setuju)	Disagree (Tidak setuju)	Uncertain (Tidak pasti)	Strongly Agree (Sangat setuju)	Strongly Agree (Sangat setuju)	Strongly Agree (Sangat setuju)	Strongly disagree (Sangat tidak setuju)	Strongly Agree (Sangat setuju)	Strongly disagree (Sangat tidak setuju)	Strongly disagree (Sangat tidak setuju)	Agree (Setuju)	Agree (Setuju)		Often (Seringkali)	Always (Sentiasa)	Sometimes (Kadang-kadang)	Often (Seringkali)	Always (Sentiasa)	Sometimes (Kadang-kadang)	Often (Seringkali)	Often (Seringkali)	Often (Seringkali)	Sometimes (Kadang-kadang)	Often (Seringkali)	Often (Seringkali)
Female (Perempuan)	26 - 35	Tertiary (Tamat kolej / universiti)	No (Tidak)		Sometimes (Kadang-kadang)	I don’t use a thermometer (Saya tidak guna termometer))	I know the food is cooked by checking its visual appearance (Saya tahu makanan tersebut sudah masak melalui penampilan visual),It can be a source of contamination (Ia boleh menjadi sumber pencemaran)		Yes (Ya)	Uncertain (Tidak pasti)	No (Tidak)	No (Tidak)	Yes (Ya)	Uncertain (Tidak pasti)	Yes (Ya)	Yes (Ya)	Yes (Ya)	Yes (Ya)	Uncertain (Tidak pasti)	No (Tidak)	Agree (Setuju)	Agree (Setuju)	Agree (Setuju)	Agree (Setuju)	Agree (Setuju)	Agree (Setuju)	Uncertain (Tidak pasti)	Agree (Setuju)	Strongly disagree (Sangat tidak setuju)	Disagree (Tidak setuju)	Uncertain (Tidak pasti)	Agree (Setuju)		Sometimes (Kadang-kadang)	Often (Seringkali)	Never (Tidak pernah)	Always (Sentiasa)	Seldom (Jarang)	Often (Seringkali)	Often (Seringkali)	Often (Seringkali)	Never (Tidak pernah)	Never (Tidak pernah)	Always (Sentiasa)	Seldom (Jarang)
Male (Lelaki)	26 - 35	Tertiary (Tamat kolej / universiti)	Yes (Ya)	Vomiting (Muntah),Diarrhoea (Cirit-birit),Tired (Letih),Loss of apetite (Hilang selera makan)	Yes (Ya)	I don’t use a thermometer (Saya tidak guna termometer))	Other people do not use it (Orang lain tidak menggunakannya)		Yes (Ya)	Yes (Ya)	No (Tidak)	Yes (Ya)	No (Tidak)	No (Tidak)	Yes (Ya)	No (Tidak)	No (Tidak)	Yes (Ya)	Yes (Ya)	No (Tidak)	Strongly Agree (Sangat setuju)	Disagree (Tidak setuju)	Strongly Agree (Sangat setuju)	Strongly Agree (Sangat setuju)	Strongly Agree (Sangat setuju)	Agree (Setuju)	Strongly Agree (Sangat setuju)	Agree (Setuju)	Disagree (Tidak setuju)	Disagree (Tidak setuju)	Disagree (Tidak setuju)	Disagree (Tidak setuju)		Always (Sentiasa)	Often (Seringkali)	Seldom (Jarang)	Often (Seringkali)	Often (Seringkali)	Always (Sentiasa)	Often (Seringkali)	Often (Seringkali)	Never (Tidak pernah)	Seldom (Jarang)	Often (Seringkali)	Sometimes (Kadang-kadang)
Male (Lelaki)	26 - 35	Tertiary (Tamat kolej / universiti)	Yes (Ya)	Vomiting (Muntah),Diarrhoea (Cirit-birit),Stomach cramps (Sakit perut),Tired (Letih)	Sometimes (Kadang-kadang)	I don’t use a thermometer (Saya tidak guna termometer))	I know the food is cooked by checking its visual appearance (Saya tahu makanan tersebut sudah masak melalui penampilan visual),Troublesome to use it (Leceh untuk menggunakannya)		Yes (Ya)	Yes (Ya)	No (Tidak)	Yes (Ya)	Yes (Ya)	Yes (Ya)	No (Tidak)	No (Tidak)	Yes (Ya)	Yes (Ya)	No (Tidak)	Uncertain (Tidak pasti)	Agree (Setuju)	Agree (Setuju)	Strongly Agree (Sangat setuju)	Strongly Agree (Sangat setuju)	Agree (Setuju)	Uncertain (Tidak pasti)	Strongly disagree (Sangat tidak setuju)	Agree (Setuju)	Disagree (Tidak setuju)	Uncertain (Tidak pasti)	Uncertain (Tidak pasti)	Strongly disagree (Sangat tidak setuju)		Often (Seringkali)	Seldom (Jarang)	Sometimes (Kadang-kadang)	Always (Sentiasa)	Always (Sentiasa)	Sometimes (Kadang-kadang)	Often (Seringkali)	Often (Seringkali)	Sometimes (Kadang-kadang)	Often (Seringkali)	Often (Seringkali)	Sometimes (Kadang-kadang)
Male (Lelaki)	26 - 35	Tertiary (Tamat kolej / universiti)	Yes (Ya)	Nausea (Loya),Vomiting (Muntah),Diarrhoea (Cirit-birit),Tired (Letih)	Yes (Ya)	I don’t use a thermometer (Saya tidak guna termometer))	I know the food is cooked by checking its visual appearance (Saya tahu makanan tersebut sudah masak melalui penampilan visual)		Yes (Ya)	Yes (Ya)	No (Tidak)	Yes (Ya)	Yes (Ya)	Yes (Ya)	Yes (Ya)	No (Tidak)	No (Tidak)	No (Tidak)	Yes (Ya)	No (Tidak)	Agree (Setuju)	Disagree (Tidak setuju)	Agree (Setuju)	Agree (Setuju)	Strongly Agree (Sangat setuju)	Disagree (Tidak setuju)	Disagree (Tidak setuju)	Agree (Setuju)	Disagree (Tidak setuju)	Strongly disagree (Sangat tidak setuju)	Disagree (Tidak setuju)	Disagree (Tidak setuju)		Often (Seringkali)	Often (Seringkali)	Seldom (Jarang)	Always (Sentiasa)	Often (Seringkali)	Always (Sentiasa)	Always (Sentiasa)	Always (Sentiasa)	Seldom (Jarang)	Often (Seringkali)	Often (Seringkali)	Often (Seringkali)
Female (Perempuan)	26 - 35	Tertiary (Tamat kolej / universiti)	Yes (Ya)	Diarrhoea (Cirit-birit),Stomach cramps (Sakit perut),Tired (Letih)	Sometimes (Kadang-kadang)	I don’t use a thermometer (Saya tidak guna termometer))	I know the food is cooked by checking its visual appearance (Saya tahu makanan tersebut sudah masak melalui penampilan visual)		Yes (Ya)	Yes (Ya)	No (Tidak)	Yes (Ya)	No (Tidak)	Yes (Ya)	No (Tidak)	No (Tidak)	No (Tidak)	Yes (Ya)	No (Tidak)	Yes (Ya)	Strongly Agree (Sangat setuju)	Disagree (Tidak setuju)	Strongly Agree (Sangat setuju)	Strongly Agree (Sangat setuju)	Strongly disagree (Sangat tidak setuju)	Strongly Agree (Sangat setuju)	Agree (Setuju)	Strongly Agree (Sangat setuju)	Strongly disagree (Sangat tidak setuju)	Disagree (Tidak setuju)	Uncertain (Tidak pasti)	Strongly Agree (Sangat setuju)		Always (Sentiasa)	Always (Sentiasa)	Seldom (Jarang)	Often (Seringkali)	Always (Sentiasa)	Sometimes (Kadang-kadang)	Always (Sentiasa)	Always (Sentiasa)	Seldom (Jarang)	Often (Seringkali)	Always (Sentiasa)	Sometimes (Kadang-kadang)
Male (Lelaki)	26 - 35	Tertiary (Tamat kolej / universiti)	Yes (Ya)	Vomiting (Muntah),Diarrhoea (Cirit-birit),Stomach cramps (Sakit perut),Loss of apetite (Hilang selera makan)	No (Tidak)	I don’t use a thermometer (Saya tidak guna termometer))	It can be a source of contamination (Ia boleh menjadi sumber pencemaran)		Yes (Ya)	Yes (Ya)	Yes (Ya)	Uncertain (Tidak pasti)	No (Tidak)	Yes (Ya)	Yes (Ya)	No (Tidak)	No (Tidak)	Yes (Ya)	No (Tidak)	Yes (Ya)	Disagree (Tidak setuju)	Strongly disagree (Sangat tidak setuju)	Strongly disagree (Sangat tidak setuju)	Strongly disagree (Sangat tidak setuju)	Strongly disagree (Sangat tidak setuju)	Strongly disagree (Sangat tidak setuju)	Disagree (Tidak setuju)	Strongly disagree (Sangat tidak setuju)	Disagree (Tidak setuju)	Disagree (Tidak setuju)	Disagree (Tidak setuju)	Strongly disagree (Sangat tidak setuju)		Always (Sentiasa)	Always (Sentiasa)	Often (Seringkali)	Often (Seringkali)	Often (Seringkali)	Sometimes (Kadang-kadang)	Always (Sentiasa)	Often (Seringkali)	Never (Tidak pernah)	Always (Sentiasa)	Always (Sentiasa)	Seldom (Jarang)
Male (Lelaki)	26 - 35	Tertiary (Tamat kolej / universiti)	Yes (Ya)	Vomiting (Muntah),Diarrhoea (Cirit-birit)	Sometimes (Kadang-kadang)	I don’t use a thermometer (Saya tidak guna termometer))	Troublesome to use it (Leceh untuk menggunakannya)		Yes (Ya)	Yes (Ya)	No (Tidak)	Yes (Ya)	Yes (Ya)	No (Tidak)	Yes (Ya)	No (Tidak)	No (Tidak)	Yes (Ya)	Yes (Ya)	No (Tidak)	Agree (Setuju)	Agree (Setuju)	Agree (Setuju)	Agree (Setuju)	Agree (Setuju)	Agree (Setuju)	Agree (Setuju)	Agree (Setuju)	Agree (Setuju)	Agree (Setuju)	Agree (Setuju)	Agree (Setuju)		Always (Sentiasa)	Always (Sentiasa)	Never (Tidak pernah)	Always (Sentiasa)	Always (Sentiasa)	Always (Sentiasa)	Always (Sentiasa)	Often (Seringkali)	Often (Seringkali)	Always (Sentiasa)	Always (Sentiasa)	Often (Seringkali)
Female (Perempuan)	26 - 35	Tertiary (Tamat kolej / universiti)	Yes (Ya)	Vomiting (Muntah),Diarrhoea (Cirit-birit),Stomach cramps (Sakit perut),Fever (Demam),Tired (Letih),Aches (Rasa sakit)	No (Tidak)	I don’t use a thermometer (Saya tidak guna termometer))	Do not know how to use it (Tidak tahu bagaimana menggunakannya)		Yes (Ya)	Yes (Ya)	No (Tidak)	No (Tidak)	Yes (Ya)	No (Tidak)	Yes (Ya)	No (Tidak)	No (Tidak)	Yes (Ya)	No (Tidak)	No (Tidak)	Disagree (Tidak setuju)	Strongly disagree (Sangat tidak setuju)	Agree (Setuju)	Strongly Agree (Sangat setuju)	Agree (Setuju)	Uncertain (Tidak pasti)	Agree (Setuju)	Agree (Setuju)	Disagree (Tidak setuju)	Disagree (Tidak setuju)	Uncertain (Tidak pasti)	Agree (Setuju)		Always (Sentiasa)	Always (Sentiasa)	Never (Tidak pernah)	Always (Sentiasa)	Always (Sentiasa)	Always (Sentiasa)	Always (Sentiasa)	Always (Sentiasa)	Never (Tidak pernah)	Always (Sentiasa)	Always (Sentiasa)	Never (Tidak pernah)
Female (Perempuan)	26 - 35	Tertiary (Tamat kolej / universiti)	Yes (Ya)	Vomiting (Muntah),Diarrhoea (Cirit-birit)	Yes (Ya)	Place thermometer on top of food (Letakkan termometer di atas makanan),I don’t use a thermometer (Saya tidak guna termometer))	I know the food is cooked by checking its visual appearance (Saya tahu makanan tersebut sudah masak melalui penampilan visual)		Yes (Ya)	Yes (Ya)	No (Tidak)	Yes (Ya)	Yes (Ya)	No (Tidak)	Yes (Ya)	No (Tidak)	No (Tidak)	Uncertain (Tidak pasti)	Yes (Ya)	No (Tidak)	Agree (Setuju)	Disagree (Tidak setuju)	Agree (Setuju)	Agree (Setuju)	Agree (Setuju)	Agree (Setuju)	Disagree (Tidak setuju)	Agree (Setuju)	Disagree (Tidak setuju)	Disagree (Tidak setuju)	Agree (Setuju)	Uncertain (Tidak pasti)		Always (Sentiasa)	Always (Sentiasa)	Never (Tidak pernah)	Always (Sentiasa)	Always (Sentiasa)	Always (Sentiasa)	Always (Sentiasa)	Always (Sentiasa)	Never (Tidak pernah)	Seldom (Jarang)	Often (Seringkali)	Sometimes (Kadang-kadang)
Female (Perempuan)	26 - 35	Tertiary (Tamat kolej / universiti)	No (Tidak)		Sometimes (Kadang-kadang)	I don’t use a thermometer (Saya tidak guna termometer))	I know the food is cooked by checking its visual appearance (Saya tahu makanan tersebut sudah masak melalui penampilan visual),Do not know how to use it (Tidak tahu bagaimana menggunakannya),There is no need for a thermometer – I have never experience any food poisoning problems (Tidak perlu termometer - Saya tidak pernah mengalami masalah keracunan makanan)		Yes (Ya)	Yes (Ya)	No (Tidak)	Yes (Ya)	Yes (Ya)	No (Tidak)	Yes (Ya)	No (Tidak)	Yes (Ya)	Yes (Ya)	No (Tidak)	No (Tidak)	Strongly disagree (Sangat tidak setuju)	Disagree (Tidak setuju)	Strongly disagree (Sangat tidak setuju)	Strongly disagree (Sangat tidak setuju)	Strongly disagree (Sangat tidak setuju)	Strongly disagree (Sangat tidak setuju)	Disagree (Tidak setuju)	Strongly disagree (Sangat tidak setuju)	Strongly disagree (Sangat tidak setuju)	Disagree (Tidak setuju)	Disagree (Tidak setuju)	Disagree (Tidak setuju)		Always (Sentiasa)	Always (Sentiasa)	Never (Tidak pernah)	Always (Sentiasa)	Always (Sentiasa)	Always (Sentiasa)	Always (Sentiasa)	Always (Sentiasa)	Never (Tidak pernah)	Never (Tidak pernah)	Always (Sentiasa)	Never (Tidak pernah)
Female (Perempuan)	26 - 35	Tertiary (Tamat kolej / universiti)	Uncertain (Tidak pasti)		Sometimes (Kadang-kadang)	I don’t use a thermometer (Saya tidak guna termometer))	Do not know how to use it (Tidak tahu bagaimana menggunakannya)		Yes (Ya)	Yes (Ya)	No (Tidak)	Yes (Ya)	Yes (Ya)	Uncertain (Tidak pasti)	Yes (Ya)	No (Tidak)	No (Tidak)	Yes (Ya)	Yes (Ya)	No (Tidak)	Strongly disagree (Sangat tidak setuju)	Disagree (Tidak setuju)	Strongly disagree (Sangat tidak setuju)	Strongly disagree (Sangat tidak setuju)	Strongly disagree (Sangat tidak setuju)	Strongly disagree (Sangat tidak setuju)	Disagree (Tidak setuju)	Strongly disagree (Sangat tidak setuju)	Disagree (Tidak setuju)	Disagree (Tidak setuju)	Strongly disagree (Sangat tidak setuju)	Strongly disagree (Sangat tidak setuju)		Always (Sentiasa)	Always (Sentiasa)	Seldom (Jarang)	Always (Sentiasa)	Always (Sentiasa)	Often (Seringkali)	Always (Sentiasa)	Always (Sentiasa)	Never (Tidak pernah)	Sometimes (Kadang-kadang)	Sometimes (Kadang-kadang)	Sometimes (Kadang-kadang)
Female (Perempuan)	26 - 35	Tertiary (Tamat kolej / universiti)	Yes (Ya)	Nausea (Loya),Vomiting (Muntah),Diarrhoea (Cirit-birit),Stomach cramps (Sakit perut),Tired (Letih)	Yes (Ya)	I don’t use a thermometer (Saya tidak guna termometer))	I know the food is cooked by checking its visual appearance (Saya tahu makanan tersebut sudah masak melalui penampilan visual),Troublesome to use it (Leceh untuk menggunakannya)		Yes (Ya)	Yes (Ya)	Uncertain (Tidak pasti)	Yes (Ya)	Yes (Ya)	No (Tidak)	Yes (Ya)	Uncertain (Tidak pasti)	Uncertain (Tidak pasti)	Yes (Ya)	No (Tidak)	Uncertain (Tidak pasti)	Strongly Agree (Sangat setuju)	Strongly Agree (Sangat setuju)	Strongly Agree (Sangat setuju)	Strongly Agree (Sangat setuju)	Strongly Agree (Sangat setuju)	Uncertain (Tidak pasti)	Uncertain (Tidak pasti)	Agree (Setuju)	Strongly disagree (Sangat tidak setuju)	Strongly disagree (Sangat tidak setuju)	Uncertain (Tidak pasti)	Agree (Setuju)		Always (Sentiasa)	Always (Sentiasa)	Sometimes (Kadang-kadang)	Often (Seringkali)	Always (Sentiasa)	Often (Seringkali)	Always (Sentiasa)	Seldom (Jarang)	Seldom (Jarang)	Often (Seringkali)	Always (Sentiasa)	Never (Tidak pernah)
Female (Perempuan)	26 - 35	Tertiary (Tamat kolej / universiti)	Yes (Ya)	Nausea (Loya),Vomiting (Muntah),Diarrhoea (Cirit-birit),Stomach cramps (Sakit perut),Tired (Letih),Loss of apetite (Hilang selera makan)	Yes (Ya)	I don’t use a thermometer (Saya tidak guna termometer))	I know the food is cooked by checking its visual appearance (Saya tahu makanan tersebut sudah masak melalui penampilan visual),Troublesome to use it (Leceh untuk menggunakannya),Other people do not use it (Orang lain tidak menggunakannya)		Yes (Ya)	Yes (Ya)	No (Tidak)	Yes (Ya)	Yes (Ya)	No (Tidak)	Yes (Ya)	No (Tidak)	No (Tidak)	Yes (Ya)	Uncertain (Tidak pasti)	No (Tidak)	Strongly Agree (Sangat setuju)	Disagree (Tidak setuju)	Strongly Agree (Sangat setuju)	Strongly Agree (Sangat setuju)	Strongly Agree (Sangat setuju)	Strongly Agree (Sangat setuju)	Uncertain (Tidak pasti)	Strongly Agree (Sangat setuju)	Disagree (Tidak setuju)	Strongly disagree (Sangat tidak setuju)	Disagree (Tidak setuju)	Agree (Setuju)		Sometimes (Kadang-kadang)	Always (Sentiasa)	Often (Seringkali)	Always (Sentiasa)	Always (Sentiasa)	Often (Seringkali)	Often (Seringkali)	Always (Sentiasa)	Never (Tidak pernah)	Sometimes (Kadang-kadang)	Always (Sentiasa)	Sometimes (Kadang-kadang)
Female (Perempuan)	26 - 35	Tertiary (Tamat kolej / universiti)	Yes (Ya)	Vomiting (Muntah),Diarrhoea (Cirit-birit),Headaches (Sakit kepala)	Sometimes (Kadang-kadang)	I don’t use a thermometer (Saya tidak guna termometer))	Do not know how to use it (Tidak tahu bagaimana menggunakannya)		Yes (Ya)	Yes (Ya)	No (Tidak)	Yes (Ya)	Yes (Ya)	No (Tidak)	Yes (Ya)	No (Tidak)	No (Tidak)	Yes (Ya)	Yes (Ya)	Yes (Ya)	Strongly Agree (Sangat setuju)	Strongly disagree (Sangat tidak setuju)	Strongly Agree (Sangat setuju)	Strongly Agree (Sangat setuju)	Agree (Setuju)	Uncertain (Tidak pasti)	Strongly disagree (Sangat tidak setuju)	Disagree (Tidak setuju)	Strongly disagree (Sangat tidak setuju)	Strongly disagree (Sangat tidak setuju)	Agree (Setuju)	Agree (Setuju)		Often (Seringkali)	Often (Seringkali)	Never (Tidak pernah)	Often (Seringkali)	Always (Sentiasa)	Sometimes (Kadang-kadang)	Always (Sentiasa)	Always (Sentiasa)	Never (Tidak pernah)	Seldom (Jarang)	Often (Seringkali)	Seldom (Jarang)
Female (Perempuan)	26 - 35	Tertiary (Tamat kolej / universiti)	Yes (Ya)	Vomiting (Muntah),Diarrhoea (Cirit-birit),Stomach cramps (Sakit perut),Fever (Demam),Tired (Letih)	Sometimes (Kadang-kadang)	Place thermometer in the centre of the thickest part of the food (Letakkan termometer di bahagian tengah makanan yang paling tebal ),I don’t use a thermometer (Saya tidak guna termometer))	Do not know how to use it (Tidak tahu bagaimana menggunakannya)		Yes (Ya)	No (Tidak)	No (Tidak)	Yes (Ya)	Yes (Ya)	No (Tidak)	No (Tidak)	No (Tidak)	No (Tidak)	Uncertain (Tidak pasti)	Uncertain (Tidak pasti)	No (Tidak)	Agree (Setuju)	Uncertain (Tidak pasti)	Agree (Setuju)	Strongly Agree (Sangat setuju)	Strongly Agree (Sangat setuju)	Uncertain (Tidak pasti)	Agree (Setuju)	Agree (Setuju)	Uncertain (Tidak pasti)	Strongly disagree (Sangat tidak setuju)	Agree (Setuju)	Uncertain (Tidak pasti)		Always (Sentiasa)	Often (Seringkali)	Often (Seringkali)	Often (Seringkali)	Often (Seringkali)	Always (Sentiasa)	Often (Seringkali)	Sometimes (Kadang-kadang)	Seldom (Jarang)	Often (Seringkali)	Sometimes (Kadang-kadang)	Seldom (Jarang)
Female (Perempuan)	26 - 35	Tertiary (Tamat kolej / universiti)	No (Tidak)		Sometimes (Kadang-kadang)	I don’t use a thermometer (Saya tidak guna termometer))	Do not know how to use it (Tidak tahu bagaimana menggunakannya)		Yes (Ya)	Yes (Ya)	No (Tidak)	Yes (Ya)	No (Tidak)	No (Tidak)	Uncertain (Tidak pasti)	No (Tidak)	No (Tidak)	Uncertain (Tidak pasti)	Yes (Ya)	No (Tidak)	Strongly disagree (Sangat tidak setuju)	Disagree (Tidak setuju)	Disagree (Tidak setuju)	Strongly disagree (Sangat tidak setuju)	Disagree (Tidak setuju)	Uncertain (Tidak pasti)	Agree (Setuju)	Disagree (Tidak setuju)	Agree (Setuju)	Agree (Setuju)	Uncertain (Tidak pasti)	Agree (Setuju)		Seldom (Jarang)	Often (Seringkali)	Sometimes (Kadang-kadang)	Always (Sentiasa)	Always (Sentiasa)	Often (Seringkali)	Always (Sentiasa)	Seldom (Jarang)	Never (Tidak pernah)	Often (Seringkali)	Often (Seringkali)	Sometimes (Kadang-kadang)
Male (Lelaki)	26 - 35	Tertiary (Tamat kolej / universiti)	No (Tidak)	Vomiting (Muntah),Diarrhoea (Cirit-birit),Fever (Demam)	Sometimes (Kadang-kadang)	I don’t use a thermometer (Saya tidak guna termometer))	It can be a source of contamination (Ia boleh menjadi sumber pencemaran)		Yes (Ya)	No (Tidak)	No (Tidak)	Yes (Ya)	Yes (Ya)	No (Tidak)	Yes (Ya)	No (Tidak)	No (Tidak)	No (Tidak)	Yes (Ya)	No (Tidak)	Strongly disagree (Sangat tidak setuju)	Disagree (Tidak setuju)	Strongly disagree (Sangat tidak setuju)	Strongly disagree (Sangat tidak setuju)	Strongly disagree (Sangat tidak setuju)	Disagree (Tidak setuju)	Disagree (Tidak setuju)	Strongly disagree (Sangat tidak setuju)	Disagree (Tidak setuju)	Disagree (Tidak setuju)	Disagree (Tidak setuju)	Disagree (Tidak setuju)		Never (Tidak pernah)	Never (Tidak pernah)	Seldom (Jarang)	Never (Tidak pernah)	Never (Tidak pernah)	Never (Tidak pernah)	Never (Tidak pernah)	Never (Tidak pernah)	Seldom (Jarang)	Seldom (Jarang)	Never (Tidak pernah)	Never (Tidak pernah)
Female (Perempuan)	26 - 35	Tertiary (Tamat kolej / universiti)	Uncertain (Tidak pasti)		No (Tidak)	I don’t use a thermometer (Saya tidak guna termometer))	Troublesome to use it (Leceh untuk menggunakannya),Other people do not use it (Orang lain tidak menggunakannya)		Yes (Ya)	Yes (Ya)	No (Tidak)	Yes (Ya)	Yes (Ya)	No (Tidak)	Yes (Ya)	No (Tidak)	No (Tidak)	Yes (Ya)	Uncertain (Tidak pasti)	No (Tidak)	Strongly Agree (Sangat setuju)	Uncertain (Tidak pasti)	Strongly Agree (Sangat setuju)	Strongly Agree (Sangat setuju)	Strongly Agree (Sangat setuju)	Agree (Setuju)	Strongly disagree (Sangat tidak setuju)	Strongly Agree (Sangat setuju)	Disagree (Tidak setuju)	Strongly disagree (Sangat tidak setuju)	Uncertain (Tidak pasti)	Agree (Setuju)		Always (Sentiasa)	Always (Sentiasa)	Never (Tidak pernah)	Often (Seringkali)	Always (Sentiasa)	Always (Sentiasa)	Always (Sentiasa)	Often (Seringkali)	Never (Tidak pernah)	Sometimes (Kadang-kadang)	Sometimes (Kadang-kadang)	Never (Tidak pernah)
Male (Lelaki)	46 - 55	Tertiary (Tamat kolej / universiti)	Yes (Ya)	Nausea (Loya),Vomiting (Muntah),Diarrhoea (Cirit-birit),Stomach cramps (Sakit perut),Tired (Letih),Loss of apetite (Hilang selera makan)	Sometimes (Kadang-kadang)	I don’t use a thermometer (Saya tidak guna termometer))	Other		Yes (Ya)	Yes (Ya)	No (Tidak)	Yes (Ya)	Yes (Ya)	No (Tidak)	Yes (Ya)	Yes (Ya)	Yes (Ya)	Yes (Ya)	No (Tidak)	Yes (Ya)	Strongly Agree (Sangat setuju)	Strongly Agree (Sangat setuju)	Agree (Setuju)	Strongly Agree (Sangat setuju)	Strongly Agree (Sangat setuju)	Strongly Agree (Sangat setuju)	Strongly Agree (Sangat setuju)	Strongly Agree (Sangat setuju)	Strongly disagree (Sangat tidak setuju)	Agree (Setuju)	Uncertain (Tidak pasti)	Agree (Setuju)		Always (Sentiasa)	Always (Sentiasa)	Never (Tidak pernah)	Always (Sentiasa)	Always (Sentiasa)	Never (Tidak pernah)	Always (Sentiasa)	Always (Sentiasa)	Never (Tidak pernah)	Sometimes (Kadang-kadang)	Sometimes (Kadang-kadang)	Always (Sentiasa)
Female (Perempuan)	26 - 35	Tertiary (Tamat kolej / universiti)	Yes (Ya)	Vomiting (Muntah),Diarrhoea (Cirit-birit),Chills (Menggigil),Headaches (Sakit kepala),Loss of apetite (Hilang selera makan)	No (Tidak)	I don’t use a thermometer (Saya tidak guna termometer))	Do not know how to use it (Tidak tahu bagaimana menggunakannya)		Yes (Ya)	Yes (Ya)	No (Tidak)	Yes (Ya)	Uncertain (Tidak pasti)	Uncertain (Tidak pasti)	No (Tidak)	No (Tidak)	Uncertain (Tidak pasti)	No (Tidak)	No (Tidak)	No (Tidak)	Disagree (Tidak setuju)	Strongly disagree (Sangat tidak setuju)	Disagree (Tidak setuju)	Strongly disagree (Sangat tidak setuju)	Strongly disagree (Sangat tidak setuju)	Uncertain (Tidak pasti)	Disagree (Tidak setuju)	Strongly disagree (Sangat tidak setuju)	Disagree (Tidak setuju)	Disagree (Tidak setuju)	Uncertain (Tidak pasti)	Strongly disagree (Sangat tidak setuju)		Always (Sentiasa)	Always (Sentiasa)	Never (Tidak pernah)	Sometimes (Kadang-kadang)	Never (Tidak pernah)	Never (Tidak pernah)	Never (Tidak pernah)	Always (Sentiasa)	Always (Sentiasa)	Never (Tidak pernah)	Never (Tidak pernah)	Never (Tidak pernah)
Female (Perempuan)	26 - 35	Tertiary (Tamat kolej / universiti)	No (Tidak)		Yes (Ya)	I don’t use a thermometer (Saya tidak guna termometer))			Yes (Ya)	Yes (Ya)	No (Tidak)	Yes (Ya)	Yes (Ya)	No (Tidak)	Yes (Ya)	No (Tidak)	No (Tidak)	Yes (Ya)	Yes (Ya)	No (Tidak)	Strongly disagree (Sangat tidak setuju)	Strongly disagree (Sangat tidak setuju)	Strongly disagree (Sangat tidak setuju)	Strongly disagree (Sangat tidak setuju)	Strongly disagree (Sangat tidak setuju)	Strongly disagree (Sangat tidak setuju)	Strongly disagree (Sangat tidak setuju)	Strongly disagree (Sangat tidak setuju)	Disagree (Tidak setuju)	Disagree (Tidak setuju)	Disagree (Tidak setuju)	Strongly disagree (Sangat tidak setuju)		Often (Seringkali)	Always (Sentiasa)	Never (Tidak pernah)	Always (Sentiasa)	Always (Sentiasa)	Always (Sentiasa)	Always (Sentiasa)	Always (Sentiasa)	Never (Tidak pernah)	Always (Sentiasa)	Always (Sentiasa)	Never (Tidak pernah)
Female (Perempuan)	18 - 25	Tertiary (Tamat kolej / universiti)	Yes (Ya)	Diarrhoea (Cirit-birit),Stomach cramps (Sakit perut),Aches (Rasa sakit),Loss of apetite (Hilang selera makan)	Yes (Ya)	I don’t use a thermometer (Saya tidak guna termometer))	I know the food is cooked by checking its visual appearance (Saya tahu makanan tersebut sudah masak melalui penampilan visual)		Yes (Ya)	Yes (Ya)	No (Tidak)	Yes (Ya)	Yes (Ya)	Uncertain (Tidak pasti)	Yes (Ya)	No (Tidak)	Yes (Ya)	Yes (Ya)	Uncertain (Tidak pasti)	No (Tidak)	Strongly disagree (Sangat tidak setuju)	Uncertain (Tidak pasti)	Strongly disagree (Sangat tidak setuju)	Strongly disagree (Sangat tidak setuju)	Disagree (Tidak setuju)	Disagree (Tidak setuju)	Agree (Setuju)	Strongly disagree (Sangat tidak setuju)	Strongly Agree (Sangat setuju)	Strongly Agree (Sangat setuju)	Uncertain (Tidak pasti)	Strongly disagree (Sangat tidak setuju)		Always (Sentiasa)	Always (Sentiasa)	Never (Tidak pernah)	Sometimes (Kadang-kadang)	Always (Sentiasa)	Always (Sentiasa)	Often (Seringkali)	Often (Seringkali)	Never (Tidak pernah)	Sometimes (Kadang-kadang)	Often (Seringkali)	Sometimes (Kadang-kadang)
Female (Perempuan)	26 - 35	Tertiary (Tamat kolej / universiti)	Yes (Ya)	Vomiting (Muntah),Diarrhoea (Cirit-birit),Stomach cramps (Sakit perut)	Yes (Ya)	I don’t use a thermometer (Saya tidak guna termometer))	Do not know how to use it (Tidak tahu bagaimana menggunakannya)		Yes (Ya)	Yes (Ya)	Yes (Ya)	Yes (Ya)	Yes (Ya)	Yes (Ya)	Yes (Ya)	Yes (Ya)	Yes (Ya)	Yes (Ya)	Yes (Ya)	Yes (Ya)	Strongly disagree (Sangat tidak setuju)	Disagree (Tidak setuju)	Strongly disagree (Sangat tidak setuju)	Strongly disagree (Sangat tidak setuju)	Strongly disagree (Sangat tidak setuju)	Strongly disagree (Sangat tidak setuju)	Strongly disagree (Sangat tidak setuju)	Strongly disagree (Sangat tidak setuju)	Strongly disagree (Sangat tidak setuju)	Strongly disagree (Sangat tidak setuju)	Strongly disagree (Sangat tidak setuju)	Strongly disagree (Sangat tidak setuju)		Always (Sentiasa)	Always (Sentiasa)	Never (Tidak pernah)	Always (Sentiasa)	Always (Sentiasa)	Seldom (Jarang)	Always (Sentiasa)	Often (Seringkali)	Sometimes (Kadang-kadang)	Sometimes (Kadang-kadang)	Always (Sentiasa)	Seldom (Jarang)
Female (Perempuan)	26 - 35	Tertiary (Tamat kolej / universiti)	Yes (Ya)	Nausea (Loya),Vomiting (Muntah),Diarrhoea (Cirit-birit),Stomach cramps (Sakit perut),Fever (Demam),Tired (Letih),Chills (Menggigil),Headaches (Sakit kepala),Loss of apetite (Hilang selera makan)	No (Tidak)	I don’t use a thermometer (Saya tidak guna termometer))	Do not know how to use it (Tidak tahu bagaimana menggunakannya)		Yes (Ya)	Yes (Ya)	No (Tidak)	No (Tidak)	Yes (Ya)	No (Tidak)	Yes (Ya)	No (Tidak)	No (Tidak)	No (Tidak)	Yes (Ya)	No (Tidak)	Strongly disagree (Sangat tidak setuju)	Uncertain (Tidak pasti)	Strongly disagree (Sangat tidak setuju)	Strongly disagree (Sangat tidak setuju)	Strongly disagree (Sangat tidak setuju)	Strongly disagree (Sangat tidak setuju)	Disagree (Tidak setuju)	Strongly disagree (Sangat tidak setuju)	Disagree (Tidak setuju)	Disagree (Tidak setuju)	Uncertain (Tidak pasti)	Disagree (Tidak setuju)		Never (Tidak pernah)	Never (Tidak pernah)	Seldom (Jarang)	Never (Tidak pernah)	Seldom (Jarang)	Seldom (Jarang)	Never (Tidak pernah)	Seldom (Jarang)	Never (Tidak pernah)	Seldom (Jarang)	Seldom (Jarang)	Seldom (Jarang)
Female (Perempuan)	26 - 35	Tertiary (Tamat kolej / universiti)	Yes (Ya)	Vomiting (Muntah),Diarrhoea (Cirit-birit),Stomach cramps (Sakit perut)	Yes (Ya)	I don’t use a thermometer (Saya tidak guna termometer))	It can be a source of contamination (Ia boleh menjadi sumber pencemaran)		Yes (Ya)	Yes (Ya)	No (Tidak)	Yes (Ya)	Yes (Ya)	Yes (Ya)	Yes (Ya)	Yes (Ya)	Yes (Ya)	Yes (Ya)	Yes (Ya)	No (Tidak)	Uncertain (Tidak pasti)	Disagree (Tidak setuju)	Agree (Setuju)	Agree (Setuju)	Strongly Agree (Sangat setuju)	Uncertain (Tidak pasti)	Uncertain (Tidak pasti)	Strongly Agree (Sangat setuju)	Uncertain (Tidak pasti)	Disagree (Tidak setuju)	Uncertain (Tidak pasti)	Agree (Setuju)		Always (Sentiasa)	Often (Seringkali)	Often (Seringkali)	Always (Sentiasa)	Always (Sentiasa)	Always (Sentiasa)	Always (Sentiasa)	Often (Seringkali)	Often (Seringkali)	Always (Sentiasa)	Always (Sentiasa)	Often (Seringkali)
Female (Perempuan)	26 - 35	Tertiary (Tamat kolej / universiti)	Yes (Ya)	Vomiting (Muntah),Diarrhoea (Cirit-birit),Fever (Demam),Tired (Letih),Aches (Rasa sakit),Chills (Menggigil),Headaches (Sakit kepala),Loss of apetite (Hilang selera makan)	Yes (Ya)	I don’t use a thermometer (Saya tidak guna termometer))	I know the food is cooked by checking its visual appearance (Saya tahu makanan tersebut sudah masak melalui penampilan visual)		Yes (Ya)	Yes (Ya)	No (Tidak)	No (Tidak)	Uncertain (Tidak pasti)	No (Tidak)	Yes (Ya)	No (Tidak)	No (Tidak)	Yes (Ya)	Yes (Ya)	No (Tidak)	Agree (Setuju)	Disagree (Tidak setuju)	Agree (Setuju)	Agree (Setuju)	Agree (Setuju)	Agree (Setuju)	Uncertain (Tidak pasti)	Agree (Setuju)	Disagree (Tidak setuju)	Disagree (Tidak setuju)	Agree (Setuju)	Uncertain (Tidak pasti)		Always (Sentiasa)	Always (Sentiasa)	Never (Tidak pernah)	Always (Sentiasa)	Often (Seringkali)	Always (Sentiasa)	Always (Sentiasa)	Often (Seringkali)	Seldom (Jarang)	Sometimes (Kadang-kadang)	Often (Seringkali)	Sometimes (Kadang-kadang)
Female (Perempuan)	18 - 25	Tertiary (Tamat kolej / universiti)	Yes (Ya)	Vomiting (Muntah),Diarrhoea (Cirit-birit),Stomach cramps (Sakit perut),Fever (Demam),Loss of apetite (Hilang selera makan)	Sometimes (Kadang-kadang)	I don’t use a thermometer (Saya tidak guna termometer))	There is no need for a thermometer – I have never experience any food poisoning problems (Tidak perlu termometer - Saya tidak pernah mengalami masalah keracunan makanan)		Yes (Ya)	No (Tidak)	No (Tidak)	No (Tidak)	Yes (Ya)	Yes (Ya)	Yes (Ya)	Uncertain (Tidak pasti)	Uncertain (Tidak pasti)	No (Tidak)	No (Tidak)	No (Tidak)	Strongly Agree (Sangat setuju)	Agree (Setuju)	Uncertain (Tidak pasti)	Agree (Setuju)	Agree (Setuju)	Uncertain (Tidak pasti)	Agree (Setuju)	Uncertain (Tidak pasti)	Agree (Setuju)	Agree (Setuju)	Agree (Setuju)	Agree (Setuju)		Always (Sentiasa)	Always (Sentiasa)	Always (Sentiasa)	Always (Sentiasa)	Always (Sentiasa)	Always (Sentiasa)	Always (Sentiasa)	Always (Sentiasa)	Always (Sentiasa)	Always (Sentiasa)	Always (Sentiasa)	Always (Sentiasa)
Female (Perempuan)	18 - 25	Tertiary (Tamat kolej / universiti)	Yes (Ya)	Vomiting (Muntah),Diarrhoea (Cirit-birit),Fever (Demam),Loss of apetite (Hilang selera makan)	No (Tidak)	Place thermometer on top of food (Letakkan termometer di atas makanan)	I know the food is cooked by checking its visual appearance (Saya tahu makanan tersebut sudah masak melalui penampilan visual)		Yes (Ya)	Yes (Ya)	No (Tidak)	Yes (Ya)	Uncertain (Tidak pasti)	No (Tidak)	Yes (Ya)	Yes (Ya)	Yes (Ya)	Yes (Ya)	Yes (Ya)	Yes (Ya)	Agree (Setuju)	Agree (Setuju)	Agree (Setuju)	Agree (Setuju)	Agree (Setuju)	Agree (Setuju)	Agree (Setuju)	Agree (Setuju)	Agree (Setuju)	Agree (Setuju)	Agree (Setuju)	Agree (Setuju)		Often (Seringkali)	Often (Seringkali)	Often (Seringkali)	Often (Seringkali)	Often (Seringkali)	Often (Seringkali)	Often (Seringkali)	Often (Seringkali)	Often (Seringkali)	Often (Seringkali)	Often (Seringkali)	Often (Seringkali)
Female (Perempuan)	26 - 35	Tertiary (Tamat kolej / universiti)	Yes (Ya)	Nausea (Loya),Diarrhoea (Cirit-birit),Stomach cramps (Sakit perut),Fever (Demam),Tired (Letih),Aches (Rasa sakit),Headaches (Sakit kepala),Loss of apetite (Hilang selera makan)	Yes (Ya)	I don’t use a thermometer (Saya tidak guna termometer))	I know the food is cooked by checking its visual appearance (Saya tahu makanan tersebut sudah masak melalui penampilan visual)		Yes (Ya)	Yes (Ya)	No (Tidak)	Yes (Ya)	Yes (Ya)	No (Tidak)	Yes (Ya)	No (Tidak)	Yes (Ya)	Yes (Ya)	Yes (Ya)	Yes (Ya)	Disagree (Tidak setuju)	Uncertain (Tidak pasti)	Agree (Setuju)	Strongly Agree (Sangat setuju)	Strongly Agree (Sangat setuju)	Uncertain (Tidak pasti)	Strongly disagree (Sangat tidak setuju)	Uncertain (Tidak pasti)	Uncertain (Tidak pasti)	Disagree (Tidak setuju)	Uncertain (Tidak pasti)	Agree (Setuju)		Always (Sentiasa)	Sometimes (Kadang-kadang)	Never (Tidak pernah)	Always (Sentiasa)	Always (Sentiasa)	Always (Sentiasa)	Always (Sentiasa)	Always (Sentiasa)	Always (Sentiasa)	Always (Sentiasa)	Always (Sentiasa)	Often (Seringkali)
Female (Perempuan)	26 - 35	Tertiary (Tamat kolej / universiti)	No (Tidak)		Sometimes (Kadang-kadang)	I don’t use a thermometer (Saya tidak guna termometer))	It can be a source of contamination (Ia boleh menjadi sumber pencemaran)		Yes (Ya)	Yes (Ya)	No (Tidak)	Yes (Ya)	Yes (Ya)	No (Tidak)	Uncertain (Tidak pasti)	No (Tidak)	Yes (Ya)	Yes (Ya)	Uncertain (Tidak pasti)	No (Tidak)	Strongly Agree (Sangat setuju)	Uncertain (Tidak pasti)	Strongly Agree (Sangat setuju)	Strongly Agree (Sangat setuju)	Strongly Agree (Sangat setuju)	Strongly Agree (Sangat setuju)	Agree (Setuju)	Strongly Agree (Sangat setuju)	Agree (Setuju)	Strongly disagree (Sangat tidak setuju)	Disagree (Tidak setuju)	Uncertain (Tidak pasti)		Always (Sentiasa)	Always (Sentiasa)	Never (Tidak pernah)	Always (Sentiasa)	Always (Sentiasa)	Always (Sentiasa)	Always (Sentiasa)	Always (Sentiasa)	Never (Tidak pernah)	Sometimes (Kadang-kadang)	Sometimes (Kadang-kadang)	Never (Tidak pernah)
Male (Lelaki)	26 - 35	Tertiary (Tamat kolej / universiti)	No (Tidak)		Sometimes (Kadang-kadang)	I don’t use a thermometer (Saya tidak guna termometer))	There is no need for a thermometer – I have never experience any food poisoning problems (Tidak perlu termometer - Saya tidak pernah mengalami masalah keracunan makanan)		Yes (Ya)	Yes (Ya)	No (Tidak)	Yes (Ya)	Yes (Ya)	No (Tidak)	Yes (Ya)	No (Tidak)	Yes (Ya)	Yes (Ya)	Yes (Ya)	No (Tidak)	Strongly Agree (Sangat setuju)	Strongly disagree (Sangat tidak setuju)	Strongly disagree (Sangat tidak setuju)	Strongly disagree (Sangat tidak setuju)	Strongly Agree (Sangat setuju)	Strongly Agree (Sangat setuju)	Strongly disagree (Sangat tidak setuju)	Strongly Agree (Sangat setuju)	Strongly disagree (Sangat tidak setuju)	Strongly disagree (Sangat tidak setuju)	Agree (Setuju)	Agree (Setuju)		Always (Sentiasa)	Always (Sentiasa)	Never (Tidak pernah)	Always (Sentiasa)	Always (Sentiasa)	Always (Sentiasa)	Always (Sentiasa)	Always (Sentiasa)	Never (Tidak pernah)	Often (Seringkali)	Sometimes (Kadang-kadang)	Never (Tidak pernah)
Male (Lelaki)	26 - 35	Tertiary (Tamat kolej / universiti)	Yes (Ya)	Nausea (Loya),Vomiting (Muntah),Diarrhoea (Cirit-birit),Stomach cramps (Sakit perut),Tired (Letih),Aches (Rasa sakit),Loss of apetite (Hilang selera makan)	Sometimes (Kadang-kadang)	I don’t use a thermometer (Saya tidak guna termometer))	I know the food is cooked by checking its visual appearance (Saya tahu makanan tersebut sudah masak melalui penampilan visual)		Yes (Ya)	Yes (Ya)	Yes (Ya)	Yes (Ya)	Yes (Ya)	Yes (Ya)	No (Tidak)	No (Tidak)	Yes (Ya)	Yes (Ya)	No (Tidak)	No (Tidak)	Agree (Setuju)	Uncertain (Tidak pasti)	Agree (Setuju)	Strongly Agree (Sangat setuju)	Strongly Agree (Sangat setuju)	Strongly Agree (Sangat setuju)	Strongly disagree (Sangat tidak setuju)	Strongly Agree (Sangat setuju)	Disagree (Tidak setuju)	Strongly disagree (Sangat tidak setuju)	Disagree (Tidak setuju)	Strongly Agree (Sangat setuju)		Often (Seringkali)	Always (Sentiasa)	Often (Seringkali)	Sometimes (Kadang-kadang)	Always (Sentiasa)	Always (Sentiasa)	Always (Sentiasa)	Often (Seringkali)	Never (Tidak pernah)	Never (Tidak pernah)	Always (Sentiasa)	Seldom (Jarang)
Female (Perempuan)	26 - 35	Tertiary (Tamat kolej / universiti)	Uncertain (Tidak pasti)		Sometimes (Kadang-kadang)	I don’t use a thermometer (Saya tidak guna termometer))	I know the food is cooked by checking its visual appearance (Saya tahu makanan tersebut sudah masak melalui penampilan visual)		Yes (Ya)	Yes (Ya)	No (Tidak)	Yes (Ya)	Yes (Ya)	No (Tidak)	Yes (Ya)	No (Tidak)	Yes (Ya)	Yes (Ya)	No (Tidak)	No (Tidak)	Strongly disagree (Sangat tidak setuju)	Strongly disagree (Sangat tidak setuju)	Strongly disagree (Sangat tidak setuju)	Strongly disagree (Sangat tidak setuju)	Strongly disagree (Sangat tidak setuju)	Strongly disagree (Sangat tidak setuju)	Disagree (Tidak setuju)	Strongly disagree (Sangat tidak setuju)	Disagree (Tidak setuju)	Disagree (Tidak setuju)	Strongly disagree (Sangat tidak setuju)	Strongly disagree (Sangat tidak setuju)		Always (Sentiasa)	Always (Sentiasa)	Seldom (Jarang)	Sometimes (Kadang-kadang)	Often (Seringkali)	Often (Seringkali)	Often (Seringkali)	Sometimes (Kadang-kadang)	Often (Seringkali)	Sometimes (Kadang-kadang)	Often (Seringkali)	Seldom (Jarang)
Female (Perempuan)	26 - 35	Tertiary (Tamat kolej / universiti)	Yes (Ya)	Vomiting (Muntah),Diarrhoea (Cirit-birit),Stomach cramps (Sakit perut),Tired (Letih)	Sometimes (Kadang-kadang)	I don’t use a thermometer (Saya tidak guna termometer))	I know the food is cooked by checking its visual appearance (Saya tahu makanan tersebut sudah masak melalui penampilan visual)		Yes (Ya)	Yes (Ya)	No (Tidak)	Yes (Ya)	Yes (Ya)	Uncertain (Tidak pasti)	Yes (Ya)	No (Tidak)	No (Tidak)	Yes (Ya)	Yes (Ya)	No (Tidak)	Strongly Agree (Sangat setuju)	Uncertain (Tidak pasti)	Agree (Setuju)	Strongly Agree (Sangat setuju)	Agree (Setuju)	Agree (Setuju)	Strongly disagree (Sangat tidak setuju)	Strongly Agree (Sangat setuju)	Strongly disagree (Sangat tidak setuju)	Strongly disagree (Sangat tidak setuju)	Uncertain (Tidak pasti)	Agree (Setuju)		Always (Sentiasa)	Always (Sentiasa)	Never (Tidak pernah)	Always (Sentiasa)	Often (Seringkali)	Always (Sentiasa)	Always (Sentiasa)	Always (Sentiasa)	Never (Tidak pernah)	Always (Sentiasa)	Always (Sentiasa)	Sometimes (Kadang-kadang)
Female (Perempuan)	26 - 35	Tertiary (Tamat kolej / universiti)	No (Tidak)		Yes (Ya)	I don’t use a thermometer (Saya tidak guna termometer))	I know the food is cooked by checking its visual appearance (Saya tahu makanan tersebut sudah masak melalui penampilan visual)		Yes (Ya)	Yes (Ya)	No (Tidak)	Yes (Ya)	Yes (Ya)	No (Tidak)	Yes (Ya)	No (Tidak)	No (Tidak)	No (Tidak)	Yes (Ya)	No (Tidak)	Agree (Setuju)	Agree (Setuju)	Agree (Setuju)	Agree (Setuju)	Agree (Setuju)	Agree (Setuju)	Agree (Setuju)	Agree (Setuju)	Disagree (Tidak setuju)	Disagree (Tidak setuju)	Uncertain (Tidak pasti)	Disagree (Tidak setuju)		Often (Seringkali)	Seldom (Jarang)	Seldom (Jarang)	Often (Seringkali)	Often (Seringkali)	Sometimes (Kadang-kadang)	Often (Seringkali)	Often (Seringkali)	Never (Tidak pernah)	Never (Tidak pernah)	Often (Seringkali)	Never (Tidak pernah)
Female (Perempuan)	26 - 35	Tertiary (Tamat kolej / universiti)	Yes (Ya)	Nausea (Loya),Vomiting (Muntah),Diarrhoea (Cirit-birit),Stomach cramps (Sakit perut),Tired (Letih),Loss of apetite (Hilang selera makan)	Yes (Ya)	Place thermometer in the centre of the thickest part of the food (Letakkan termometer di bahagian tengah makanan yang paling tebal )	It can be a source of contamination (Ia boleh menjadi sumber pencemaran)		Yes (Ya)	Yes (Ya)	No (Tidak)	Yes (Ya)	Yes (Ya)	No (Tidak)	Yes (Ya)	No (Tidak)	Yes (Ya)	Yes (Ya)	Yes (Ya)	No (Tidak)	Strongly Agree (Sangat setuju)	Agree (Setuju)	Strongly Agree (Sangat setuju)	Strongly Agree (Sangat setuju)	Strongly Agree (Sangat setuju)	Strongly Agree (Sangat setuju)	Strongly disagree (Sangat tidak setuju)	Strongly disagree (Sangat tidak setuju)	Strongly disagree (Sangat tidak setuju)	Strongly disagree (Sangat tidak setuju)	Strongly disagree (Sangat tidak setuju)	Strongly Agree (Sangat setuju)		Always (Sentiasa)	Always (Sentiasa)	Never (Tidak pernah)	Always (Sentiasa)	Always (Sentiasa)	Always (Sentiasa)	Always (Sentiasa)	Always (Sentiasa)	Always (Sentiasa)	Never (Tidak pernah)	Always (Sentiasa)	Never (Tidak pernah)
Male (Lelaki)	26 - 35	Secondary (Tamat sekolah menengah)	Yes (Ya)	Diarrhoea (Cirit-birit),Stomach cramps (Sakit perut),Loss of apetite (Hilang selera makan)	Sometimes (Kadang-kadang)	I don’t use a thermometer (Saya tidak guna termometer))	Troublesome to use it (Leceh untuk menggunakannya)		Yes (Ya)	Yes (Ya)	No (Tidak)	Yes (Ya)	Yes (Ya)	No (Tidak)	Yes (Ya)	Yes (Ya)	Yes (Ya)	No (Tidak)	Yes (Ya)	No (Tidak)	Strongly Agree (Sangat setuju)	Strongly disagree (Sangat tidak setuju)	Strongly Agree (Sangat setuju)	Strongly Agree (Sangat setuju)	Strongly Agree (Sangat setuju)	Uncertain (Tidak pasti)	Uncertain (Tidak pasti)	Uncertain (Tidak pasti)	Uncertain (Tidak pasti)	Uncertain (Tidak pasti)	Uncertain (Tidak pasti)	Uncertain (Tidak pasti)		Always (Sentiasa)	Sometimes (Kadang-kadang)	Never (Tidak pernah)	Always (Sentiasa)	Always (Sentiasa)	Always (Sentiasa)	Always (Sentiasa)	Always (Sentiasa)	Never (Tidak pernah)	Never (Tidak pernah)	Never (Tidak pernah)	Never (Tidak pernah)
Female (Perempuan)	18 - 25	Tertiary (Tamat kolej / universiti)	No (Tidak)		Yes (Ya)	I don’t use a thermometer (Saya tidak guna termometer))	There is no need for a thermometer – I have never experience any food poisoning problems (Tidak perlu termometer - Saya tidak pernah mengalami masalah keracunan makanan)		Yes (Ya)	Yes (Ya)	No (Tidak)	Yes (Ya)	Yes (Ya)	No (Tidak)	No (Tidak)	No (Tidak)	No (Tidak)	Yes (Ya)	Yes (Ya)	No (Tidak)	Strongly disagree (Sangat tidak setuju)	Strongly disagree (Sangat tidak setuju)	Strongly disagree (Sangat tidak setuju)	Strongly disagree (Sangat tidak setuju)	Strongly disagree (Sangat tidak setuju)	Strongly disagree (Sangat tidak setuju)	Strongly Agree (Sangat setuju)	Strongly disagree (Sangat tidak setuju)	Agree (Setuju)	Strongly Agree (Sangat setuju)	Disagree (Tidak setuju)	Disagree (Tidak setuju)		Often (Seringkali)	Sometimes (Kadang-kadang)	Always (Sentiasa)	Often (Seringkali)	Always (Sentiasa)	Always (Sentiasa)	Often (Seringkali)	Often (Seringkali)	Often (Seringkali)	Often (Seringkali)	Always (Sentiasa)	Sometimes (Kadang-kadang)
Female (Perempuan)	26 - 35	Tertiary (Tamat kolej / universiti)	No (Tidak)		Yes (Ya)	I don’t use a thermometer (Saya tidak guna termometer))	I know the food is cooked by checking its visual appearance (Saya tahu makanan tersebut sudah masak melalui penampilan visual)		Yes (Ya)	Yes (Ya)	No (Tidak)	Yes (Ya)	Yes (Ya)	Uncertain (Tidak pasti)	Uncertain (Tidak pasti)	Uncertain (Tidak pasti)	No (Tidak)	Yes (Ya)	No (Tidak)	No (Tidak)	Strongly disagree (Sangat tidak setuju)	Disagree (Tidak setuju)	Strongly disagree (Sangat tidak setuju)	Strongly disagree (Sangat tidak setuju)	Strongly disagree (Sangat tidak setuju)	Strongly disagree (Sangat tidak setuju)	Strongly disagree (Sangat tidak setuju)	Strongly disagree (Sangat tidak setuju)	Strongly disagree (Sangat tidak setuju)	Disagree (Tidak setuju)	Disagree (Tidak setuju)	Strongly disagree (Sangat tidak setuju)		Seldom (Jarang)	Seldom (Jarang)	Seldom (Jarang)	Seldom (Jarang)	Seldom (Jarang)	Seldom (Jarang)	Seldom (Jarang)	Seldom (Jarang)	Seldom (Jarang)	Seldom (Jarang)	Seldom (Jarang)	Seldom (Jarang)
Female (Perempuan)	26 - 35	Tertiary (Tamat kolej / universiti)	Yes (Ya)	Nausea (Loya),Vomiting (Muntah),Diarrhoea (Cirit-birit),Stomach cramps (Sakit perut),Fever (Demam),Aches (Rasa sakit),Chills (Menggigil)	Sometimes (Kadang-kadang)	I don’t use a thermometer (Saya tidak guna termometer))	I know the food is cooked by checking its visual appearance (Saya tahu makanan tersebut sudah masak melalui penampilan visual)		Yes (Ya)	Yes (Ya)	No (Tidak)	Yes (Ya)	Yes (Ya)	No (Tidak)	Yes (Ya)	Yes (Ya)	Yes (Ya)	Yes (Ya)	Yes (Ya)	No (Tidak)	Agree (Setuju)	Agree (Setuju)	Agree (Setuju)	Agree (Setuju)	Agree (Setuju)	Agree (Setuju)	Uncertain (Tidak pasti)	Agree (Setuju)	Disagree (Tidak setuju)	Disagree (Tidak setuju)	Uncertain (Tidak pasti)	Agree (Setuju)		Always (Sentiasa)	Always (Sentiasa)	Sometimes (Kadang-kadang)	Always (Sentiasa)	Always (Sentiasa)	Always (Sentiasa)	Always (Sentiasa)	Always (Sentiasa)	Never (Tidak pernah)	Always (Sentiasa)	Always (Sentiasa)	Always (Sentiasa)
Female (Perempuan)	26 - 35	Tertiary (Tamat kolej / universiti)	Yes (Ya)	Diarrhoea (Cirit-birit),Stomach cramps (Sakit perut),Fever (Demam)	No (Tidak)	I don’t use a thermometer (Saya tidak guna termometer))	I know the food is cooked by checking its visual appearance (Saya tahu makanan tersebut sudah masak melalui penampilan visual)		Yes (Ya)	Yes (Ya)	Yes (Ya)	Yes (Ya)	Yes (Ya)	Yes (Ya)	Yes (Ya)	No (Tidak)	Yes (Ya)	No (Tidak)	Uncertain (Tidak pasti)	No (Tidak)	Strongly Agree (Sangat setuju)	Agree (Setuju)	Strongly Agree (Sangat setuju)	Strongly Agree (Sangat setuju)	Strongly Agree (Sangat setuju)	Agree (Setuju)	Strongly disagree (Sangat tidak setuju)	Strongly Agree (Sangat setuju)	Strongly disagree (Sangat tidak setuju)	Strongly disagree (Sangat tidak setuju)	Uncertain (Tidak pasti)	Disagree (Tidak setuju)		Always (Sentiasa)	Always (Sentiasa)	Sometimes (Kadang-kadang)	Always (Sentiasa)	Always (Sentiasa)	Often (Seringkali)	Always (Sentiasa)	Never (Tidak pernah)	Never (Tidak pernah)	Never (Tidak pernah)	Always (Sentiasa)	Always (Sentiasa)
Female (Perempuan)	18 - 25	Tertiary (Tamat kolej / universiti)	No (Tidak)		Yes (Ya)	I don’t use a thermometer (Saya tidak guna termometer))	There is no need for a thermometer – I have never experience any food poisoning problems (Tidak perlu termometer - Saya tidak pernah mengalami masalah keracunan makanan)		Yes (Ya)	Yes (Ya)	No (Tidak)	Yes (Ya)	Yes (Ya)	Uncertain (Tidak pasti)	Yes (Ya)	No (Tidak)	No (Tidak)	Yes (Ya)	Yes (Ya)	No (Tidak)	Agree (Setuju)	Uncertain (Tidak pasti)	Agree (Setuju)	Strongly Agree (Sangat setuju)	Agree (Setuju)	Uncertain (Tidak pasti)	Disagree (Tidak setuju)	Agree (Setuju)	Agree (Setuju)	Disagree (Tidak setuju)	Uncertain (Tidak pasti)	Agree (Setuju)		Always (Sentiasa)	Always (Sentiasa)	Never (Tidak pernah)	Always (Sentiasa)	Always (Sentiasa)	Always (Sentiasa)	Always (Sentiasa)	Often (Seringkali)	Sometimes (Kadang-kadang)	Sometimes (Kadang-kadang)	Always (Sentiasa)	Seldom (Jarang)
Female (Perempuan)	26 - 35	Tertiary (Tamat kolej / universiti)	Yes (Ya)	Diarrhoea (Cirit-birit),Stomach cramps (Sakit perut),Tired (Letih),Aches (Rasa sakit),Loss of apetite (Hilang selera makan)	Yes (Ya)	I don’t use a thermometer (Saya tidak guna termometer))	I know the food is cooked by checking its visual appearance (Saya tahu makanan tersebut sudah masak melalui penampilan visual)		Yes (Ya)	Yes (Ya)	Uncertain (Tidak pasti)	Yes (Ya)	Yes (Ya)	No (Tidak)	No (Tidak)	No (Tidak)	No (Tidak)	Yes (Ya)	No (Tidak)	Yes (Ya)	Agree (Setuju)	Strongly disagree (Sangat tidak setuju)	Disagree (Tidak setuju)	Strongly Agree (Sangat setuju)	Strongly Agree (Sangat setuju)	Uncertain (Tidak pasti)	Agree (Setuju)	Strongly Agree (Sangat setuju)	Uncertain (Tidak pasti)	Disagree (Tidak setuju)	Uncertain (Tidak pasti)	Agree (Setuju)		Sometimes (Kadang-kadang)	Always (Sentiasa)	Sometimes (Kadang-kadang)	Often (Seringkali)	Always (Sentiasa)	Always (Sentiasa)	Often (Seringkali)	Never (Tidak pernah)	Never (Tidak pernah)	Often (Seringkali)	Often (Seringkali)	Sometimes (Kadang-kadang)
Female (Perempuan)	18 - 25	Tertiary (Tamat kolej / universiti)	No (Tidak)		Yes (Ya)	I don’t use a thermometer (Saya tidak guna termometer))	There is no need for a thermometer – I have never experience any food poisoning problems (Tidak perlu termometer - Saya tidak pernah mengalami masalah keracunan makanan)		Yes (Ya)	Yes (Ya)	Yes (Ya)	Uncertain (Tidak pasti)	No (Tidak)	No (Tidak)	Yes (Ya)	Uncertain (Tidak pasti)	No (Tidak)	No (Tidak)	Yes (Ya)	Yes (Ya)	Strongly disagree (Sangat tidak setuju)	Uncertain (Tidak pasti)	Strongly disagree (Sangat tidak setuju)	Strongly disagree (Sangat tidak setuju)	Disagree (Tidak setuju)	Strongly disagree (Sangat tidak setuju)	Strongly disagree (Sangat tidak setuju)	Strongly disagree (Sangat tidak setuju)	Uncertain (Tidak pasti)	Uncertain (Tidak pasti)	Uncertain (Tidak pasti)	Disagree (Tidak setuju)		Never (Tidak pernah)	Never (Tidak pernah)	Never (Tidak pernah)	Never (Tidak pernah)	Never (Tidak pernah)	Never (Tidak pernah)	Never (Tidak pernah)	Sometimes (Kadang-kadang)	Never (Tidak pernah)	Never (Tidak pernah)	Seldom (Jarang)	Never (Tidak pernah)
Female (Perempuan)	26 - 35	Tertiary (Tamat kolej / universiti)	No (Tidak)		Sometimes (Kadang-kadang)	I don’t use a thermometer (Saya tidak guna termometer))	I know the food is cooked by checking its visual appearance (Saya tahu makanan tersebut sudah masak melalui penampilan visual)		Yes (Ya)	Uncertain (Tidak pasti)	No (Tidak)	Yes (Ya)	Uncertain (Tidak pasti)	Uncertain (Tidak pasti)	Yes (Ya)	No (Tidak)	No (Tidak)	Uncertain (Tidak pasti)	Yes (Ya)	No (Tidak)	Agree (Setuju)	Disagree (Tidak setuju)	Agree (Setuju)	Agree (Setuju)	Agree (Setuju)	Agree (Setuju)	Uncertain (Tidak pasti)	Agree (Setuju)	Disagree (Tidak setuju)	Disagree (Tidak setuju)	Uncertain (Tidak pasti)	Uncertain (Tidak pasti)		Often (Seringkali)	Often (Seringkali)	Seldom (Jarang)	Often (Seringkali)	Often (Seringkali)	Often (Seringkali)	Often (Seringkali)	Often (Seringkali)	Seldom (Jarang)	Seldom (Jarang)	Often (Seringkali)	Seldom (Jarang)
Male (Lelaki)	26 - 35	Tertiary (Tamat kolej / universiti)	Yes (Ya)	Nausea (Loya),Vomiting (Muntah),Diarrhoea (Cirit-birit),Stomach cramps (Sakit perut),Fever (Demam),Tired (Letih),Loss of apetite (Hilang selera makan)	Sometimes (Kadang-kadang)	I don’t use a thermometer (Saya tidak guna termometer))	It can be a source of contamination (Ia boleh menjadi sumber pencemaran)		Yes (Ya)	Yes (Ya)	No (Tidak)	Yes (Ya)	No (Tidak)	No (Tidak)	Yes (Ya)	No (Tidak)	Yes (Ya)	Yes (Ya)	No (Tidak)	No (Tidak)	Strongly disagree (Sangat tidak setuju)	Disagree (Tidak setuju)	Strongly disagree (Sangat tidak setuju)	Strongly disagree (Sangat tidak setuju)	Strongly disagree (Sangat tidak setuju)	Strongly disagree (Sangat tidak setuju)	Disagree (Tidak setuju)	Strongly disagree (Sangat tidak setuju)	Disagree (Tidak setuju)	Disagree (Tidak setuju)	Disagree (Tidak setuju)	Strongly disagree (Sangat tidak setuju)		Always (Sentiasa)	Always (Sentiasa)	Sometimes (Kadang-kadang)	Often (Seringkali)	Often (Seringkali)	Always (Sentiasa)	Always (Sentiasa)	Often (Seringkali)	Seldom (Jarang)	Sometimes (Kadang-kadang)	Often (Seringkali)	Sometimes (Kadang-kadang)
Female (Perempuan)	26 - 35	Tertiary (Tamat kolej / universiti)	Yes (Ya)	Vomiting (Muntah),Diarrhoea (Cirit-birit),Stomach cramps (Sakit perut),Tired (Letih)	No (Tidak)	Place thermometer in the centre of the thickest part of the food (Letakkan termometer di bahagian tengah makanan yang paling tebal )	I know the food is cooked by checking its visual appearance (Saya tahu makanan tersebut sudah masak melalui penampilan visual)		Yes (Ya)	Yes (Ya)	No (Tidak)	Yes (Ya)	Yes (Ya)	Yes (Ya)	Yes (Ya)	No (Tidak)	Yes (Ya)	No (Tidak)	Yes (Ya)	No (Tidak)	Strongly Agree (Sangat setuju)	Agree (Setuju)	Strongly Agree (Sangat setuju)	Strongly Agree (Sangat setuju)	Strongly Agree (Sangat setuju)	Strongly Agree (Sangat setuju)	Strongly Agree (Sangat setuju)	Strongly Agree (Sangat setuju)	Strongly disagree (Sangat tidak setuju)	Strongly disagree (Sangat tidak setuju)	Agree (Setuju)	Strongly disagree (Sangat tidak setuju)		Always (Sentiasa)	Often (Seringkali)	Seldom (Jarang)	Always (Sentiasa)	Always (Sentiasa)	Often (Seringkali)	Always (Sentiasa)	Always (Sentiasa)	Never (Tidak pernah)	Sometimes (Kadang-kadang)	Often (Seringkali)	Never (Tidak pernah)
Male (Lelaki)	26 - 35	Tertiary (Tamat kolej / universiti)	Yes (Ya)	Nausea (Loya),Vomiting (Muntah),Diarrhoea (Cirit-birit),Stomach cramps (Sakit perut),Fever (Demam),Tired (Letih),Aches (Rasa sakit),Chills (Menggigil),Headaches (Sakit kepala),Loss of apetite (Hilang selera makan)	No (Tidak)	I don’t use a thermometer (Saya tidak guna termometer))	Other people do not use it (Orang lain tidak menggunakannya)		Yes (Ya)	Yes (Ya)	No (Tidak)	Yes (Ya)	Yes (Ya)	Uncertain (Tidak pasti)	No (Tidak)	Yes (Ya)	Yes (Ya)	Yes (Ya)	Yes (Ya)	No (Tidak)	Strongly Agree (Sangat setuju)	Agree (Setuju)	Strongly Agree (Sangat setuju)	Strongly Agree (Sangat setuju)	Strongly Agree (Sangat setuju)	Strongly Agree (Sangat setuju)	Strongly Agree (Sangat setuju)	Strongly Agree (Sangat setuju)	Strongly disagree (Sangat tidak setuju)	Strongly disagree (Sangat tidak setuju)	Uncertain (Tidak pasti)	Strongly Agree (Sangat setuju)		Often (Seringkali)	Always (Sentiasa)	Never (Tidak pernah)	Always (Sentiasa)	Always (Sentiasa)	Often (Seringkali)	Always (Sentiasa)	Sometimes (Kadang-kadang)	Never (Tidak pernah)	Always (Sentiasa)	Often (Seringkali)	Often (Seringkali)
Female (Perempuan)	26 - 35	Tertiary (Tamat kolej / universiti)	Yes (Ya)	Nausea (Loya),Vomiting (Muntah),Diarrhoea (Cirit-birit),Fever (Demam),Tired (Letih),Loss of apetite (Hilang selera makan)	No (Tidak)	I don’t use a thermometer (Saya tidak guna termometer))	Do not know how to use it (Tidak tahu bagaimana menggunakannya)		Yes (Ya)	Yes (Ya)	No (Tidak)	Yes (Ya)	Yes (Ya)	Uncertain (Tidak pasti)	Yes (Ya)	No (Tidak)	Yes (Ya)	Yes (Ya)	No (Tidak)	Yes (Ya)	Agree (Setuju)	Uncertain (Tidak pasti)	Agree (Setuju)	Agree (Setuju)	Agree (Setuju)	Uncertain (Tidak pasti)	Disagree (Tidak setuju)	Agree (Setuju)	Disagree (Tidak setuju)	Agree (Setuju)	Uncertain (Tidak pasti)	Agree (Setuju)		Sometimes (Kadang-kadang)	Sometimes (Kadang-kadang)	Never (Tidak pernah)	Often (Seringkali)	Often (Seringkali)	Often (Seringkali)	Often (Seringkali)	Seldom (Jarang)	Seldom (Jarang)	Sometimes (Kadang-kadang)	Sometimes (Kadang-kadang)	Often (Seringkali)
Male (Lelaki)	26 - 35	Tertiary (Tamat kolej / universiti)	Yes (Ya)	Nausea (Loya),Vomiting (Muntah),Diarrhoea (Cirit-birit),Stomach cramps (Sakit perut),Tired (Letih),Chills (Menggigil),Headaches (Sakit kepala),Loss of apetite (Hilang selera makan)	No (Tidak)	I don’t use a thermometer (Saya tidak guna termometer))	I know the food is cooked by checking its visual appearance (Saya tahu makanan tersebut sudah masak melalui penampilan visual)		Yes (Ya)	Yes (Ya)	No (Tidak)	Yes (Ya)	Yes (Ya)	No (Tidak)	Yes (Ya)	No (Tidak)	No (Tidak)	Yes (Ya)	No (Tidak)	No (Tidak)	Strongly Agree (Sangat setuju)	Agree (Setuju)	Strongly Agree (Sangat setuju)	Strongly Agree (Sangat setuju)	Strongly Agree (Sangat setuju)	Strongly Agree (Sangat setuju)	Strongly disagree (Sangat tidak setuju)	Strongly Agree (Sangat setuju)	Strongly disagree (Sangat tidak setuju)	Strongly disagree (Sangat tidak setuju)	Strongly disagree (Sangat tidak setuju)	Agree (Setuju)		Sometimes (Kadang-kadang)	Sometimes (Kadang-kadang)	Seldom (Jarang)	Always (Sentiasa)	Often (Seringkali)	Always (Sentiasa)	Always (Sentiasa)	Seldom (Jarang)	Often (Seringkali)	Always (Sentiasa)	Often (Seringkali)	Never (Tidak pernah)
Female (Perempuan)	46 - 55	Tertiary (Tamat kolej / universiti)	Yes (Ya)	Nausea (Loya),Vomiting (Muntah),Diarrhoea (Cirit-birit),Stomach cramps (Sakit perut),Tired (Letih),Loss of apetite (Hilang selera makan)	Yes (Ya)	I don’t use a thermometer (Saya tidak guna termometer))	Do not know how to use it (Tidak tahu bagaimana menggunakannya)		Yes (Ya)	Yes (Ya)	No (Tidak)	Yes (Ya)	Yes (Ya)	Yes (Ya)	Yes (Ya)	No (Tidak)	Yes (Ya)	Yes (Ya)	Yes (Ya)	No (Tidak)	Strongly Agree (Sangat setuju)	Uncertain (Tidak pasti)	Strongly Agree (Sangat setuju)	Strongly Agree (Sangat setuju)	Strongly Agree (Sangat setuju)	Uncertain (Tidak pasti)	Strongly Agree (Sangat setuju)	Strongly Agree (Sangat setuju)	Strongly disagree (Sangat tidak setuju)	Strongly disagree (Sangat tidak setuju)	Uncertain (Tidak pasti)	Strongly Agree (Sangat setuju)		Always (Sentiasa)	Always (Sentiasa)	Never (Tidak pernah)	Always (Sentiasa)	Always (Sentiasa)	Always (Sentiasa)	Always (Sentiasa)	Always (Sentiasa)	Never (Tidak pernah)	Always (Sentiasa)	Often (Seringkali)	Never (Tidak pernah)
Female (Perempuan)	26 - 35	Tertiary (Tamat kolej / universiti)	No (Tidak)		Sometimes (Kadang-kadang)	I don’t use a thermometer (Saya tidak guna termometer))	There is no need for a thermometer – I have never experience any food poisoning problems (Tidak perlu termometer - Saya tidak pernah mengalami masalah keracunan makanan)		Yes (Ya)	Yes (Ya)	No (Tidak)	No (Tidak)	Yes (Ya)	No (Tidak)	Yes (Ya)	No (Tidak)	No (Tidak)	Yes (Ya)	Uncertain (Tidak pasti)	No (Tidak)	Agree (Setuju)	Agree (Setuju)	Agree (Setuju)	Agree (Setuju)	Agree (Setuju)	Agree (Setuju)	Disagree (Tidak setuju)	Agree (Setuju)	Disagree (Tidak setuju)	Disagree (Tidak setuju)	Uncertain (Tidak pasti)	Agree (Setuju)		Always (Sentiasa)	Always (Sentiasa)	Never (Tidak pernah)	Always (Sentiasa)	Seldom (Jarang)	Always (Sentiasa)	Always (Sentiasa)	Always (Sentiasa)	Never (Tidak pernah)	Always (Sentiasa)	Always (Sentiasa)	Never (Tidak pernah)
Male (Lelaki)	26 - 35	Tertiary (Tamat kolej / universiti)	Yes (Ya)	Vomiting (Muntah),Diarrhoea (Cirit-birit),Stomach cramps (Sakit perut)	No (Tidak)	I don’t use a thermometer (Saya tidak guna termometer))	Troublesome to use it (Leceh untuk menggunakannya)		Yes (Ya)	Yes (Ya)	No (Tidak)	Yes (Ya)	Yes (Ya)	Uncertain (Tidak pasti)	No (Tidak)	Uncertain (Tidak pasti)	Uncertain (Tidak pasti)	Yes (Ya)	Yes (Ya)	Yes (Ya)	Strongly Agree (Sangat setuju)	Disagree (Tidak setuju)	Strongly Agree (Sangat setuju)	Strongly Agree (Sangat setuju)	Strongly Agree (Sangat setuju)	Strongly Agree (Sangat setuju)	Strongly Agree (Sangat setuju)	Strongly Agree (Sangat setuju)	Strongly Agree (Sangat setuju)	Strongly Agree (Sangat setuju)	Strongly Agree (Sangat setuju)	Strongly Agree (Sangat setuju)		Sometimes (Kadang-kadang)	Often (Seringkali)	Sometimes (Kadang-kadang)	Always (Sentiasa)	Always (Sentiasa)	Always (Sentiasa)	Always (Sentiasa)	Always (Sentiasa)	Always (Sentiasa)	Always (Sentiasa)	Always (Sentiasa)	Always (Sentiasa)
Male (Lelaki)	18 - 25	Tertiary (Tamat kolej / universiti)	Yes (Ya)	Vomiting (Muntah),Diarrhoea (Cirit-birit)	Yes (Ya)	Place thermometer on side of food (Letakkan termometer di sebelah makanan))	I know the food is cooked by checking its visual appearance (Saya tahu makanan tersebut sudah masak melalui penampilan visual)		Yes (Ya)	Yes (Ya)	No (Tidak)	No (Tidak)	Yes (Ya)	No (Tidak)	Yes (Ya)	No (Tidak)	No (Tidak)	Yes (Ya)	No (Tidak)	No (Tidak)	Strongly disagree (Sangat tidak setuju)	Strongly disagree (Sangat tidak setuju)	Strongly disagree (Sangat tidak setuju)	Strongly disagree (Sangat tidak setuju)	Strongly disagree (Sangat tidak setuju)	Strongly disagree (Sangat tidak setuju)	Disagree (Tidak setuju)	Disagree (Tidak setuju)	Disagree (Tidak setuju)	Disagree (Tidak setuju)	Strongly disagree (Sangat tidak setuju)	Strongly disagree (Sangat tidak setuju)		Never (Tidak pernah)	Never (Tidak pernah)	Seldom (Jarang)	Never (Tidak pernah)	Seldom (Jarang)	Seldom (Jarang)	Never (Tidak pernah)	Never (Tidak pernah)	Seldom (Jarang)	Never (Tidak pernah)	Never (Tidak pernah)	Seldom (Jarang)
Female (Perempuan)	26 - 35	Tertiary (Tamat kolej / universiti)	Yes (Ya)	Vomiting (Muntah),Diarrhoea (Cirit-birit),Stomach cramps (Sakit perut),Tired (Letih),Chills (Menggigil)	Sometimes (Kadang-kadang)	Place thermometer in the centre of the thickest part of the food (Letakkan termometer di bahagian tengah makanan yang paling tebal ),Place thermometer on the side of the pot (Letakkan termometer di tepi periuk)	I know the food is cooked by checking its visual appearance (Saya tahu makanan tersebut sudah masak melalui penampilan visual),Troublesome to use it (Leceh untuk menggunakannya)		Yes (Ya)	Yes (Ya)	No (Tidak)	Yes (Ya)	Yes (Ya)	Uncertain (Tidak pasti)	Yes (Ya)	No (Tidak)	No (Tidak)	Yes (Ya)	Yes (Ya)	No (Tidak)	Agree (Setuju)	Disagree (Tidak setuju)	Agree (Setuju)	Agree (Setuju)	Agree (Setuju)	Agree (Setuju)	Uncertain (Tidak pasti)	Agree (Setuju)	Agree (Setuju)	Strongly disagree (Sangat tidak setuju)	Agree (Setuju)	Agree (Setuju)		Always (Sentiasa)	Often (Seringkali)	Never (Tidak pernah)	Always (Sentiasa)	Always (Sentiasa)	Always (Sentiasa)	Always (Sentiasa)	Always (Sentiasa)	Seldom (Jarang)	Sometimes (Kadang-kadang)	Sometimes (Kadang-kadang)	Sometimes (Kadang-kadang)
Female (Perempuan)	26 - 35	Tertiary (Tamat kolej / universiti)	Yes (Ya)	Nausea (Loya),Vomiting (Muntah),Diarrhoea (Cirit-birit),Stomach cramps (Sakit perut),Fever (Demam),Tired (Letih),Aches (Rasa sakit),Loss of apetite (Hilang selera makan)	Sometimes (Kadang-kadang)	I don’t use a thermometer (Saya tidak guna termometer))	I know the food is cooked by checking its visual appearance (Saya tahu makanan tersebut sudah masak melalui penampilan visual)		Yes (Ya)	Yes (Ya)	No (Tidak)	Yes (Ya)	Yes (Ya)	No (Tidak)	Yes (Ya)	No (Tidak)	No (Tidak)	Yes (Ya)	No (Tidak)	No (Tidak)	Strongly Agree (Sangat setuju)	Strongly disagree (Sangat tidak setuju)	Strongly Agree (Sangat setuju)	Strongly Agree (Sangat setuju)	Strongly Agree (Sangat setuju)	Strongly Agree (Sangat setuju)	Strongly disagree (Sangat tidak setuju)	Strongly Agree (Sangat setuju)	Strongly disagree (Sangat tidak setuju)	Strongly disagree (Sangat tidak setuju)	Strongly Agree (Sangat setuju)	Uncertain (Tidak pasti)		Always (Sentiasa)	Always (Sentiasa)	Never (Tidak pernah)	Always (Sentiasa)	Always (Sentiasa)	Always (Sentiasa)	Always (Sentiasa)	Always (Sentiasa)	Never (Tidak pernah)	Seldom (Jarang)	Always (Sentiasa)	Never (Tidak pernah)
Male (Lelaki)	26 - 35	Tertiary (Tamat kolej / universiti)	Yes (Ya)	Nausea (Loya),Vomiting (Muntah),Diarrhoea (Cirit-birit),Stomach cramps (Sakit perut),Tired (Letih),Aches (Rasa sakit),Loss of apetite (Hilang selera makan)	Sometimes (Kadang-kadang)	Place thermometer in the centre of the thickest part of the food (Letakkan termometer di bahagian tengah makanan yang paling tebal )			Yes (Ya)	Yes (Ya)	Uncertain (Tidak pasti)	No (Tidak)	No (Tidak)	Uncertain (Tidak pasti)	Yes (Ya)	No (Tidak)	Uncertain (Tidak pasti)	Uncertain (Tidak pasti)	Yes (Ya)	No (Tidak)	Agree (Setuju)	Uncertain (Tidak pasti)	Uncertain (Tidak pasti)	Agree (Setuju)	Uncertain (Tidak pasti)	Agree (Setuju)	Uncertain (Tidak pasti)	Agree (Setuju)	Agree (Setuju)	Uncertain (Tidak pasti)	Agree (Setuju)	Agree (Setuju)		Often (Seringkali)	Sometimes (Kadang-kadang)	Seldom (Jarang)	Sometimes (Kadang-kadang)	Sometimes (Kadang-kadang)	Sometimes (Kadang-kadang)	Often (Seringkali)	Often (Seringkali)	Seldom (Jarang)	Sometimes (Kadang-kadang)	Sometimes (Kadang-kadang)	Seldom (Jarang)
Female (Perempuan)	26 - 35	Tertiary (Tamat kolej / universiti)	No (Tidak)		Yes (Ya)	I don’t use a thermometer (Saya tidak guna termometer))	Troublesome to use it (Leceh untuk menggunakannya)		Yes (Ya)	Yes (Ya)	No (Tidak)	Yes (Ya)	Yes (Ya)	No (Tidak)	Yes (Ya)	No (Tidak)	No (Tidak)	Yes (Ya)	Yes (Ya)	No (Tidak)	Uncertain (Tidak pasti)	Disagree (Tidak setuju)	Uncertain (Tidak pasti)	Agree (Setuju)	Strongly Agree (Sangat setuju)	Uncertain (Tidak pasti)	Strongly disagree (Sangat tidak setuju)	Agree (Setuju)	Agree (Setuju)	Strongly disagree (Sangat tidak setuju)	Agree (Setuju)	Uncertain (Tidak pasti)		Sometimes (Kadang-kadang)	Always (Sentiasa)	Never (Tidak pernah)	Always (Sentiasa)	Always (Sentiasa)	Often (Seringkali)	Often (Seringkali)	Often (Seringkali)	Seldom (Jarang)	Sometimes (Kadang-kadang)	Often (Seringkali)	Seldom (Jarang)
Male (Lelaki)	26 - 35	Tertiary (Tamat kolej / universiti)	Yes (Ya)	Nausea (Loya),Vomiting (Muntah),Diarrhoea (Cirit-birit),Fever (Demam),Tired (Letih),Aches (Rasa sakit),Headaches (Sakit kepala),Loss of apetite (Hilang selera makan)	Sometimes (Kadang-kadang)	I don’t use a thermometer (Saya tidak guna termometer))	Other		Yes (Ya)	Yes (Ya)	No (Tidak)	Yes (Ya)	Uncertain (Tidak pasti)	Uncertain (Tidak pasti)	Yes (Ya)	No (Tidak)	Uncertain (Tidak pasti)	Uncertain (Tidak pasti)	Uncertain (Tidak pasti)	No (Tidak)	Strongly Agree (Sangat setuju)	Strongly Agree (Sangat setuju)	Strongly Agree (Sangat setuju)	Strongly Agree (Sangat setuju)	Strongly Agree (Sangat setuju)	Strongly Agree (Sangat setuju)	Strongly disagree (Sangat tidak setuju)	Strongly Agree (Sangat setuju)	Strongly disagree (Sangat tidak setuju)	Strongly disagree (Sangat tidak setuju)	Uncertain (Tidak pasti)	Uncertain (Tidak pasti)		Sometimes (Kadang-kadang)	Often (Seringkali)	Seldom (Jarang)	Always (Sentiasa)	Always (Sentiasa)	Often (Seringkali)	Often (Seringkali)	Always (Sentiasa)	Seldom (Jarang)	Sometimes (Kadang-kadang)	Sometimes (Kadang-kadang)	Seldom (Jarang)
Male (Lelaki)	26 - 35	Tertiary (Tamat kolej / universiti)	No (Tidak)		No (Tidak)	I don’t use a thermometer (Saya tidak guna termometer))	I know the food is cooked by checking its visual appearance (Saya tahu makanan tersebut sudah masak melalui penampilan visual)		Yes (Ya)	Yes (Ya)	No (Tidak)	Yes (Ya)	Yes (Ya)	No (Tidak)	No (Tidak)	Yes (Ya)	No (Tidak)	Yes (Ya)	Yes (Ya)	Yes (Ya)	Strongly Agree (Sangat setuju)	Disagree (Tidak setuju)	Strongly Agree (Sangat setuju)	Strongly Agree (Sangat setuju)	Strongly Agree (Sangat setuju)	Uncertain (Tidak pasti)	Agree (Setuju)	Strongly Agree (Sangat setuju)	Agree (Setuju)	Agree (Setuju)	Agree (Setuju)	Agree (Setuju)		Often (Seringkali)	Often (Seringkali)	Seldom (Jarang)	Sometimes (Kadang-kadang)	Often (Seringkali)	Often (Seringkali)	Often (Seringkali)	Often (Seringkali)	Often (Seringkali)	Often (Seringkali)	Often (Seringkali)	Often (Seringkali)
Female (Perempuan)	26 - 35	Tertiary (Tamat kolej / universiti)	Uncertain (Tidak pasti)		No (Tidak)	I don’t use a thermometer (Saya tidak guna termometer))	It can be a source of contamination (Ia boleh menjadi sumber pencemaran)		Yes (Ya)	Yes (Ya)	No (Tidak)	Yes (Ya)	Yes (Ya)	Uncertain (Tidak pasti)	Yes (Ya)	No (Tidak)	Uncertain (Tidak pasti)	Uncertain (Tidak pasti)	Uncertain (Tidak pasti)	No (Tidak)	Agree (Setuju)	Uncertain (Tidak pasti)	Agree (Setuju)	Agree (Setuju)	Agree (Setuju)	Uncertain (Tidak pasti)	Agree (Setuju)	Agree (Setuju)	Uncertain (Tidak pasti)	Disagree (Tidak setuju)	Disagree (Tidak setuju)	Uncertain (Tidak pasti)		Often (Seringkali)	Often (Seringkali)	Never (Tidak pernah)	Often (Seringkali)	Often (Seringkali)	Sometimes (Kadang-kadang)	Sometimes (Kadang-kadang)	Sometimes (Kadang-kadang)	Often (Seringkali)	Often (Seringkali)	Often (Seringkali)	Often (Seringkali)
Male (Lelaki)	26 - 35	Tertiary (Tamat kolej / universiti)	Yes (Ya)	Nausea (Loya),Vomiting (Muntah),Diarrhoea (Cirit-birit)	No (Tidak)	Place thermometer on side of food (Letakkan termometer di sebelah makanan))	Do not know how to use it (Tidak tahu bagaimana menggunakannya)		Yes (Ya)	Yes (Ya)	No (Tidak)	Yes (Ya)	Yes (Ya)	Yes (Ya)	Yes (Ya)	Yes (Ya)	No (Tidak)	Yes (Ya)	Yes (Ya)	No (Tidak)	Strongly Agree (Sangat setuju)	Uncertain (Tidak pasti)	Agree (Setuju)	Strongly Agree (Sangat setuju)	Strongly Agree (Sangat setuju)	Agree (Setuju)	Uncertain (Tidak pasti)	Agree (Setuju)	Disagree (Tidak setuju)	Disagree (Tidak setuju)	Uncertain (Tidak pasti)	Agree (Setuju)		Always (Sentiasa)	Often (Seringkali)	Never (Tidak pernah)	Often (Seringkali)	Often (Seringkali)	Often (Seringkali)	Often (Seringkali)	Often (Seringkali)	Seldom (Jarang)	Often (Seringkali)	Sometimes (Kadang-kadang)	Seldom (Jarang)
Male (Lelaki)	26 - 35	Tertiary (Tamat kolej / universiti)	Yes (Ya)	Vomiting (Muntah),Diarrhoea (Cirit-birit),Stomach cramps (Sakit perut),Fever (Demam)	Sometimes (Kadang-kadang)	I don’t use a thermometer (Saya tidak guna termometer))	It can be a source of contamination (Ia boleh menjadi sumber pencemaran)		Yes (Ya)	Yes (Ya)	No (Tidak)	Yes (Ya)	Yes (Ya)	No (Tidak)	Yes (Ya)	No (Tidak)	No (Tidak)	Yes (Ya)	Yes (Ya)	No (Tidak)	Agree (Setuju)	Disagree (Tidak setuju)	Agree (Setuju)	Agree (Setuju)	Strongly Agree (Sangat setuju)	Strongly Agree (Sangat setuju)	Disagree (Tidak setuju)	Strongly Agree (Sangat setuju)	Strongly Agree (Sangat setuju)	Strongly Agree (Sangat setuju)	Strongly Agree (Sangat setuju)	Strongly Agree (Sangat setuju)		Always (Sentiasa)	Always (Sentiasa)	Seldom (Jarang)	Always (Sentiasa)	Always (Sentiasa)	Always (Sentiasa)	Always (Sentiasa)	Always (Sentiasa)	Never (Tidak pernah)	Often (Seringkali)	Often (Seringkali)	Never (Tidak pernah)
Female (Perempuan)	18 - 25	Tertiary (Tamat kolej / universiti)	Yes (Ya)	Nausea (Loya),Vomiting (Muntah),Diarrhoea (Cirit-birit),Stomach cramps (Sakit perut),Tired (Letih),Loss of apetite (Hilang selera makan)	Yes (Ya)	Place thermometer in the centre of the thickest part of the food (Letakkan termometer di bahagian tengah makanan yang paling tebal )	I know the food is cooked by checking its visual appearance (Saya tahu makanan tersebut sudah masak melalui penampilan visual),It can be a source of contamination (Ia boleh menjadi sumber pencemaran)		Yes (Ya)	Yes (Ya)	No (Tidak)	Yes (Ya)	Yes (Ya)	No (Tidak)	Yes (Ya)	No (Tidak)	No (Tidak)	No (Tidak)	Yes (Ya)	No (Tidak)	Strongly Agree (Sangat setuju)	Disagree (Tidak setuju)	Strongly Agree (Sangat setuju)	Strongly Agree (Sangat setuju)	Strongly Agree (Sangat setuju)	Strongly Agree (Sangat setuju)	Uncertain (Tidak pasti)	Agree (Setuju)	Agree (Setuju)	Strongly disagree (Sangat tidak setuju)	Agree (Setuju)	Disagree (Tidak setuju)		Always (Sentiasa)	Always (Sentiasa)	Never (Tidak pernah)	Always (Sentiasa)	Always (Sentiasa)	Always (Sentiasa)	Always (Sentiasa)	Sometimes (Kadang-kadang)	Always (Sentiasa)	Always (Sentiasa)	Always (Sentiasa)	Never (Tidak pernah)
Female (Perempuan)	18 - 25	Tertiary (Tamat kolej / universiti)	Uncertain (Tidak pasti)		Yes (Ya)	I don’t use a thermometer (Saya tidak guna termometer))	I know the food is cooked by checking its visual appearance (Saya tahu makanan tersebut sudah masak melalui penampilan visual)		Yes (Ya)	Yes (Ya)	No (Tidak)	Yes (Ya)	Yes (Ya)	Uncertain (Tidak pasti)	Yes (Ya)	Uncertain (Tidak pasti)	Yes (Ya)	Yes (Ya)	Yes (Ya)	No (Tidak)	Strongly disagree (Sangat tidak setuju)	Uncertain (Tidak pasti)	Strongly disagree (Sangat tidak setuju)	Strongly disagree (Sangat tidak setuju)	Strongly disagree (Sangat tidak setuju)	Strongly disagree (Sangat tidak setuju)	Strongly disagree (Sangat tidak setuju)	Strongly disagree (Sangat tidak setuju)	Disagree (Tidak setuju)	Disagree (Tidak setuju)	Disagree (Tidak setuju)	Strongly disagree (Sangat tidak setuju)		Often (Seringkali)	Often (Seringkali)	Never (Tidak pernah)	Often (Seringkali)	Always (Sentiasa)	Often (Seringkali)	Always (Sentiasa)	Always (Sentiasa)	Never (Tidak pernah)	Never (Tidak pernah)	Often (Seringkali)	Never (Tidak pernah)
Female (Perempuan)	26 - 35	Tertiary (Tamat kolej / universiti)	No (Tidak)		No (Tidak)	I don’t use a thermometer (Saya tidak guna termometer))	There is no need for a thermometer – I have never experience any food poisoning problems (Tidak perlu termometer - Saya tidak pernah mengalami masalah keracunan makanan)		Yes (Ya)	Yes (Ya)	No (Tidak)	Yes (Ya)	Yes (Ya)	No (Tidak)	Yes (Ya)	No (Tidak)	Yes (Ya)	Yes (Ya)	Yes (Ya)	No (Tidak)	Agree (Setuju)	Disagree (Tidak setuju)	Agree (Setuju)	Agree (Setuju)	Agree (Setuju)	Agree (Setuju)	Agree (Setuju)	Agree (Setuju)	Strongly disagree (Sangat tidak setuju)	Strongly disagree (Sangat tidak setuju)	Uncertain (Tidak pasti)	Agree (Setuju)		Always (Sentiasa)	Often (Seringkali)	Never (Tidak pernah)	Always (Sentiasa)	Often (Seringkali)	Always (Sentiasa)	Always (Sentiasa)	Sometimes (Kadang-kadang)	Always (Sentiasa)	Sometimes (Kadang-kadang)	Sometimes (Kadang-kadang)	Seldom (Jarang)
Female (Perempuan)	18 - 25	Tertiary (Tamat kolej / universiti)	Yes (Ya)	Nausea (Loya),Vomiting (Muntah),Diarrhoea (Cirit-birit),Stomach cramps (Sakit perut)	Sometimes (Kadang-kadang)	I don’t use a thermometer (Saya tidak guna termometer))	Troublesome to use it (Leceh untuk menggunakannya)		Yes (Ya)	Yes (Ya)	No (Tidak)	Yes (Ya)	Yes (Ya)	No (Tidak)	Yes (Ya)	No (Tidak)	No (Tidak)	No (Tidak)	Yes (Ya)	No (Tidak)	Strongly Agree (Sangat setuju)	Strongly Agree (Sangat setuju)	Strongly Agree (Sangat setuju)	Strongly Agree (Sangat setuju)	Strongly Agree (Sangat setuju)	Strongly Agree (Sangat setuju)	Strongly disagree (Sangat tidak setuju)	Strongly Agree (Sangat setuju)	Strongly disagree (Sangat tidak setuju)	Strongly disagree (Sangat tidak setuju)	Strongly Agree (Sangat setuju)	Strongly disagree (Sangat tidak setuju)		Always (Sentiasa)	Always (Sentiasa)	Never (Tidak pernah)	Often (Seringkali)	Always (Sentiasa)	Always (Sentiasa)	Always (Sentiasa)	Sometimes (Kadang-kadang)	Never (Tidak pernah)	Often (Seringkali)	Always (Sentiasa)	Often (Seringkali)
Male (Lelaki)	26 - 35	Tertiary (Tamat kolej / universiti)	Yes (Ya)	Nausea (Loya),Vomiting (Muntah),Diarrhoea (Cirit-birit),Stomach cramps (Sakit perut),Fever (Demam),Tired (Letih),Loss of apetite (Hilang selera makan)	No (Tidak)	Place thermometer in the centre of the thickest part of the food (Letakkan termometer di bahagian tengah makanan yang paling tebal )			Yes (Ya)	Yes (Ya)	No (Tidak)	Yes (Ya)	Uncertain (Tidak pasti)	No (Tidak)	Yes (Ya)	No (Tidak)	No (Tidak)	Yes (Ya)	Yes (Ya)	No (Tidak)	Strongly Agree (Sangat setuju)	Strongly disagree (Sangat tidak setuju)	Strongly Agree (Sangat setuju)	Strongly Agree (Sangat setuju)	Uncertain (Tidak pasti)	Strongly Agree (Sangat setuju)	Uncertain (Tidak pasti)	Strongly Agree (Sangat setuju)	Uncertain (Tidak pasti)	Strongly disagree (Sangat tidak setuju)	Uncertain (Tidak pasti)	Agree (Setuju)		Often (Seringkali)	Often (Seringkali)	Sometimes (Kadang-kadang)	Often (Seringkali)	Always (Sentiasa)	Always (Sentiasa)	Always (Sentiasa)	Always (Sentiasa)	Never (Tidak pernah)	Often (Seringkali)	Often (Seringkali)	Sometimes (Kadang-kadang)
Female (Perempuan)	18 - 25	Tertiary (Tamat kolej / universiti)	Yes (Ya)	Nausea (Loya),Vomiting (Muntah),Diarrhoea (Cirit-birit),Tired (Letih),Loss of apetite (Hilang selera makan)	Sometimes (Kadang-kadang)	I don’t use a thermometer (Saya tidak guna termometer))	I know the food is cooked by checking its visual appearance (Saya tahu makanan tersebut sudah masak melalui penampilan visual),Troublesome to use it (Leceh untuk menggunakannya),It can be a source of contamination (Ia boleh menjadi sumber pencemaran)		Yes (Ya)	Yes (Ya)	No (Tidak)	No (Tidak)	Uncertain (Tidak pasti)	No (Tidak)	Yes (Ya)	No (Tidak)	No (Tidak)	Yes (Ya)	Uncertain (Tidak pasti)	Uncertain (Tidak pasti)	Strongly Agree (Sangat setuju)	Uncertain (Tidak pasti)	Strongly Agree (Sangat setuju)	Strongly Agree (Sangat setuju)	Agree (Setuju)	Strongly Agree (Sangat setuju)	Strongly Agree (Sangat setuju)	Strongly Agree (Sangat setuju)	Strongly disagree (Sangat tidak setuju)	Disagree (Tidak setuju)	Uncertain (Tidak pasti)	Agree (Setuju)		Sometimes (Kadang-kadang)	Sometimes (Kadang-kadang)	Never (Tidak pernah)	Often (Seringkali)	Always (Sentiasa)	Always (Sentiasa)	Always (Sentiasa)	Often (Seringkali)	Never (Tidak pernah)	Often (Seringkali)	Often (Seringkali)	Often (Seringkali)
Male (Lelaki)	18 - 25	Tertiary (Tamat kolej / universiti)	Yes (Ya)	Nausea (Loya),Diarrhoea (Cirit-birit),Stomach cramps (Sakit perut),Fever (Demam),Tired (Letih),Headaches (Sakit kepala)	Sometimes (Kadang-kadang)	I don’t use a thermometer (Saya tidak guna termometer))	It can be a source of contamination (Ia boleh menjadi sumber pencemaran)		Yes (Ya)	Yes (Ya)	No (Tidak)	Yes (Ya)	Uncertain (Tidak pasti)	No (Tidak)	Uncertain (Tidak pasti)	No (Tidak)	No (Tidak)	Yes (Ya)	Yes (Ya)	No (Tidak)	Agree (Setuju)	Disagree (Tidak setuju)	Agree (Setuju)	Strongly Agree (Sangat setuju)	Strongly Agree (Sangat setuju)	Uncertain (Tidak pasti)	Agree (Setuju)	Strongly Agree (Sangat setuju)	Agree (Setuju)	Strongly disagree (Sangat tidak setuju)	Disagree (Tidak setuju)	Agree (Setuju)		Often (Seringkali)	Always (Sentiasa)	Seldom (Jarang)	Always (Sentiasa)	Always (Sentiasa)	Seldom (Jarang)	Often (Seringkali)	Seldom (Jarang)	Seldom (Jarang)	Sometimes (Kadang-kadang)	Often (Seringkali)	Sometimes (Kadang-kadang)
Female (Perempuan)	26 - 35	Tertiary (Tamat kolej / universiti)	Yes (Ya)	Diarrhoea (Cirit-birit),Stomach cramps (Sakit perut),Tired (Letih)	Yes (Ya)	I don’t use a thermometer (Saya tidak guna termometer))	I know the food is cooked by checking its visual appearance (Saya tahu makanan tersebut sudah masak melalui penampilan visual)		Yes (Ya)	Yes (Ya)	No (Tidak)	Yes (Ya)	Yes (Ya)	No (Tidak)	Yes (Ya)	No (Tidak)	No (Tidak)	Yes (Ya)	Yes (Ya)	No (Tidak)	Strongly Agree (Sangat setuju)	Agree (Setuju)	Strongly Agree (Sangat setuju)	Strongly Agree (Sangat setuju)	Strongly Agree (Sangat setuju)	Strongly Agree (Sangat setuju)	Strongly disagree (Sangat tidak setuju)	Strongly Agree (Sangat setuju)	Strongly disagree (Sangat tidak setuju)	Strongly disagree (Sangat tidak setuju)	Uncertain (Tidak pasti)	Strongly Agree (Sangat setuju)		Always (Sentiasa)	Always (Sentiasa)	Seldom (Jarang)	Always (Sentiasa)	Always (Sentiasa)	Always (Sentiasa)	Always (Sentiasa)	Seldom (Jarang)	Never (Tidak pernah)	Always (Sentiasa)	Always (Sentiasa)	Never (Tidak pernah)
Female (Perempuan)	26 - 35	Tertiary (Tamat kolej / universiti)	Yes (Ya)	Nausea (Loya),Vomiting (Muntah),Diarrhoea (Cirit-birit),Stomach cramps (Sakit perut),Chills (Menggigil)	Sometimes (Kadang-kadang)	I don’t use a thermometer (Saya tidak guna termometer))	I know the food is cooked by checking its visual appearance (Saya tahu makanan tersebut sudah masak melalui penampilan visual)		Yes (Ya)	Yes (Ya)	No (Tidak)	Yes (Ya)	Yes (Ya)	No (Tidak)	Yes (Ya)	No (Tidak)	No (Tidak)	Yes (Ya)	No (Tidak)	No (Tidak)	Strongly disagree (Sangat tidak setuju)	Strongly disagree (Sangat tidak setuju)	Strongly disagree (Sangat tidak setuju)	Strongly disagree (Sangat tidak setuju)	Strongly disagree (Sangat tidak setuju)	Strongly disagree (Sangat tidak setuju)	Disagree (Tidak setuju)	Strongly disagree (Sangat tidak setuju)	Disagree (Tidak setuju)	Disagree (Tidak setuju)	Disagree (Tidak setuju)	Strongly disagree (Sangat tidak setuju)		Never (Tidak pernah)	Never (Tidak pernah)	Seldom (Jarang)	Seldom (Jarang)	Never (Tidak pernah)	Never (Tidak pernah)	Never (Tidak pernah)	Never (Tidak pernah)	Seldom (Jarang)	Seldom (Jarang)	Never (Tidak pernah)	Never (Tidak pernah)
Male (Lelaki)	36 - 45	Tertiary (Tamat kolej / universiti)	Uncertain (Tidak pasti)		Yes (Ya)	I don’t use a thermometer (Saya tidak guna termometer))	It can be a source of contamination (Ia boleh menjadi sumber pencemaran)		Yes (Ya)	Yes (Ya)	No (Tidak)	No (Tidak)	Yes (Ya)	No (Tidak)	No (Tidak)	No (Tidak)	Yes (Ya)	Yes (Ya)	Yes (Ya)	Yes (Ya)	Uncertain (Tidak pasti)	Uncertain (Tidak pasti)	Uncertain (Tidak pasti)	Strongly Agree (Sangat setuju)	Strongly Agree (Sangat setuju)	Uncertain (Tidak pasti)	Strongly disagree (Sangat tidak setuju)	Strongly disagree (Sangat tidak setuju)	Uncertain (Tidak pasti)	Uncertain (Tidak pasti)	Strongly disagree (Sangat tidak setuju)	Uncertain (Tidak pasti)		Sometimes (Kadang-kadang)	Sometimes (Kadang-kadang)	Never (Tidak pernah)	Always (Sentiasa)	Always (Sentiasa)	Sometimes (Kadang-kadang)	Never (Tidak pernah)	Seldom (Jarang)	Never (Tidak pernah)	Always (Sentiasa)	Always (Sentiasa)	Sometimes (Kadang-kadang)
Male (Lelaki)	26 - 35	Tertiary (Tamat kolej / universiti)	No (Tidak)		Yes (Ya)	I don’t use a thermometer (Saya tidak guna termometer))	There is no need for a thermometer – I have never experience any food poisoning problems (Tidak perlu termometer - Saya tidak pernah mengalami masalah keracunan makanan)		Yes (Ya)	Yes (Ya)	No (Tidak)	Yes (Ya)	Yes (Ya)	No (Tidak)	Yes (Ya)	No (Tidak)	No (Tidak)	No (Tidak)	No (Tidak)	No (Tidak)	Uncertain (Tidak pasti)	Strongly disagree (Sangat tidak setuju)	Strongly Agree (Sangat setuju)	Strongly Agree (Sangat setuju)	Strongly Agree (Sangat setuju)	Uncertain (Tidak pasti)	Agree (Setuju)	Uncertain (Tidak pasti)	Strongly disagree (Sangat tidak setuju)	Strongly disagree (Sangat tidak setuju)	Uncertain (Tidak pasti)	Agree (Setuju)		Always (Sentiasa)	Always (Sentiasa)	Never (Tidak pernah)	Often (Seringkali)	Always (Sentiasa)	Always (Sentiasa)	Always (Sentiasa)	Often (Seringkali)	Always (Sentiasa)	Often (Seringkali)	Seldom (Jarang)	Never (Tidak pernah)
Female (Perempuan)	18 - 25	Tertiary (Tamat kolej / universiti)	Yes (Ya)	Nausea (Loya),Vomiting (Muntah),Diarrhoea (Cirit-birit),Stomach cramps (Sakit perut),Tired (Letih)	No (Tidak)	I don’t use a thermometer (Saya tidak guna termometer))	I know the food is cooked by checking its visual appearance (Saya tahu makanan tersebut sudah masak melalui penampilan visual)		Yes (Ya)	Yes (Ya)	No (Tidak)	Yes (Ya)	Yes (Ya)	Yes (Ya)	Yes (Ya)	No (Tidak)	No (Tidak)	Yes (Ya)	No (Tidak)	No (Tidak)	Strongly Agree (Sangat setuju)	Strongly disagree (Sangat tidak setuju)	Strongly Agree (Sangat setuju)	Strongly Agree (Sangat setuju)	Strongly Agree (Sangat setuju)	Strongly Agree (Sangat setuju)	Strongly disagree (Sangat tidak setuju)	Strongly Agree (Sangat setuju)	Disagree (Tidak setuju)	Strongly disagree (Sangat tidak setuju)	Disagree (Tidak setuju)	Agree (Setuju)		Always (Sentiasa)	Often (Seringkali)	Never (Tidak pernah)	Often (Seringkali)	Always (Sentiasa)	Often (Seringkali)	Always (Sentiasa)	Always (Sentiasa)	Never (Tidak pernah)	Always (Sentiasa)	Always (Sentiasa)	Sometimes (Kadang-kadang)
Male (Lelaki)	36 - 45	Tertiary (Tamat kolej / universiti)	No (Tidak)		Sometimes (Kadang-kadang)	I don’t use a thermometer (Saya tidak guna termometer))	I know the food is cooked by checking its visual appearance (Saya tahu makanan tersebut sudah masak melalui penampilan visual),It can be a source of contamination (Ia boleh menjadi sumber pencemaran)		Yes (Ya)	Yes (Ya)	Yes (Ya)	Yes (Ya)	Yes (Ya)	No (Tidak)	Yes (Ya)	Yes (Ya)	No (Tidak)	No (Tidak)	Yes (Ya)	No (Tidak)	Strongly Agree (Sangat setuju)	Agree (Setuju)	Agree (Setuju)	Strongly Agree (Sangat setuju)	Agree (Setuju)	Strongly Agree (Sangat setuju)	Disagree (Tidak setuju)	Strongly Agree (Sangat setuju)	Strongly Agree (Sangat setuju)	Strongly Agree (Sangat setuju)	Strongly Agree (Sangat setuju)	Strongly Agree (Sangat setuju)		Always (Sentiasa)	Always (Sentiasa)	Never (Tidak pernah)	Always (Sentiasa)	Always (Sentiasa)	Always (Sentiasa)	Always (Sentiasa)	Always (Sentiasa)	Always (Sentiasa)	Always (Sentiasa)	Always (Sentiasa)	Always (Sentiasa)
Female (Perempuan)	18 - 25	Tertiary (Tamat kolej / universiti)	Yes (Ya)	Diarrhoea (Cirit-birit),Stomach cramps (Sakit perut),Tired (Letih)	Sometimes (Kadang-kadang)	I don’t use a thermometer (Saya tidak guna termometer))	I know the food is cooked by checking its visual appearance (Saya tahu makanan tersebut sudah masak melalui penampilan visual),Troublesome to use it (Leceh untuk menggunakannya),Do not know how to use it (Tidak tahu bagaimana menggunakannya)		Yes (Ya)	Yes (Ya)	No (Tidak)	Yes (Ya)	Uncertain (Tidak pasti)	Uncertain (Tidak pasti)	Uncertain (Tidak pasti)	No (Tidak)	No (Tidak)	Yes (Ya)	Uncertain (Tidak pasti)	No (Tidak)	Agree (Setuju)	Agree (Setuju)	Agree (Setuju)	Agree (Setuju)	Disagree (Tidak setuju)	Uncertain (Tidak pasti)	Uncertain (Tidak pasti)	Agree (Setuju)	Strongly disagree (Sangat tidak setuju)	Uncertain (Tidak pasti)	Uncertain (Tidak pasti)	Agree (Setuju)		Sometimes (Kadang-kadang)	Always (Sentiasa)	Never (Tidak pernah)	Often (Seringkali)	Always (Sentiasa)	Sometimes (Kadang-kadang)	Always (Sentiasa)	Often (Seringkali)	Never (Tidak pernah)	Sometimes (Kadang-kadang)	Often (Seringkali)	Seldom (Jarang)
Female (Perempuan)	26 - 35	Tertiary (Tamat kolej / universiti)	Yes (Ya)	Nausea (Loya),Vomiting (Muntah),Diarrhoea (Cirit-birit),Stomach cramps (Sakit perut),Tired (Letih),Chills (Menggigil),Loss of apetite (Hilang selera makan)	Sometimes (Kadang-kadang)	I don’t use a thermometer (Saya tidak guna termometer))	I know the food is cooked by checking its visual appearance (Saya tahu makanan tersebut sudah masak melalui penampilan visual),Troublesome to use it (Leceh untuk menggunakannya)		Yes (Ya)	Yes (Ya)	No (Tidak)	Yes (Ya)	Yes (Ya)	No (Tidak)	Yes (Ya)	No (Tidak)	Yes (Ya)	Yes (Ya)	Uncertain (Tidak pasti)	No (Tidak)	Disagree (Tidak setuju)	Agree (Setuju)	Agree (Setuju)	Strongly Agree (Sangat setuju)	Strongly Agree (Sangat setuju)	Strongly Agree (Sangat setuju)	Disagree (Tidak setuju)	Agree (Setuju)	Disagree (Tidak setuju)	Disagree (Tidak setuju)	Uncertain (Tidak pasti)	Agree (Setuju)		Often (Seringkali)	Always (Sentiasa)	Never (Tidak pernah)	Often (Seringkali)	Seldom (Jarang)	Always (Sentiasa)	Often (Seringkali)	Always (Sentiasa)	Never (Tidak pernah)	Often (Seringkali)	Often (Seringkali)	Often (Seringkali)
Male (Lelaki)	18 - 25	Tertiary (Tamat kolej / universiti)	No (Tidak)		Yes (Ya)	Place thermometer in the centre of the thickest part of the food (Letakkan termometer di bahagian tengah makanan yang paling tebal )	It can be a source of contamination (Ia boleh menjadi sumber pencemaran)		Yes (Ya)	Yes (Ya)	No (Tidak)	Yes (Ya)	Yes (Ya)	No (Tidak)	Yes (Ya)	No (Tidak)	No (Tidak)	No (Tidak)	Yes (Ya)	No (Tidak)	Strongly disagree (Sangat tidak setuju)	Strongly disagree (Sangat tidak setuju)	Strongly disagree (Sangat tidak setuju)	Strongly disagree (Sangat tidak setuju)	Strongly disagree (Sangat tidak setuju)	Strongly disagree (Sangat tidak setuju)	Strongly disagree (Sangat tidak setuju)	Strongly disagree (Sangat tidak setuju)	Disagree (Tidak setuju)	Disagree (Tidak setuju)	Disagree (Tidak setuju)	Disagree (Tidak setuju)		Never (Tidak pernah)	Never (Tidak pernah)	Seldom (Jarang)	Never (Tidak pernah)	Never (Tidak pernah)	Never (Tidak pernah)	Never (Tidak pernah)	Never (Tidak pernah)	Seldom (Jarang)	Never (Tidak pernah)	Never (Tidak pernah)	Seldom (Jarang)
Male (Lelaki)	26 - 35	Tertiary (Tamat kolej / universiti)	Yes (Ya)	Vomiting (Muntah)	Sometimes (Kadang-kadang)	I don’t use a thermometer (Saya tidak guna termometer))	I know the food is cooked by checking its visual appearance (Saya tahu makanan tersebut sudah masak melalui penampilan visual)		Yes (Ya)	Yes (Ya)	No (Tidak)	Yes (Ya)	Yes (Ya)	Uncertain (Tidak pasti)	Yes (Ya)	Yes (Ya)		Yes (Ya)	Yes (Ya)	No (Tidak)	Strongly Agree (Sangat setuju)	Agree (Setuju)	Strongly Agree (Sangat setuju)	Strongly Agree (Sangat setuju)	Agree (Setuju)	Agree (Setuju)	Agree (Setuju)	Strongly Agree (Sangat setuju)	Disagree (Tidak setuju)	Strongly disagree (Sangat tidak setuju)	Disagree (Tidak setuju)	Agree (Setuju)		Always (Sentiasa)	Always (Sentiasa)	Never (Tidak pernah)	Always (Sentiasa)	Always (Sentiasa)	Always (Sentiasa)	Always (Sentiasa)	Sometimes (Kadang-kadang)	Never (Tidak pernah)	Often (Seringkali)	Often (Seringkali)	Never (Tidak pernah)
Male (Lelaki)	26 - 35	Tertiary (Tamat kolej / universiti)	Yes (Ya)	Vomiting (Muntah),Diarrhoea (Cirit-birit)	No (Tidak)	Place thermometer in the centre of the thickest part of the food (Letakkan termometer di bahagian tengah makanan yang paling tebal )	Other people do not use it (Orang lain tidak menggunakannya)		Yes (Ya)	Yes (Ya)	No (Tidak)	Yes (Ya)	Yes (Ya)	No (Tidak)	Yes (Ya)	No (Tidak)	No (Tidak)	Yes (Ya)	Yes (Ya)	No (Tidak)	Strongly Agree (Sangat setuju)	Disagree (Tidak setuju)	Strongly Agree (Sangat setuju)	Strongly Agree (Sangat setuju)	Strongly Agree (Sangat setuju)	Strongly Agree (Sangat setuju)	Strongly disagree (Sangat tidak setuju)	Strongly Agree (Sangat setuju)	Strongly disagree (Sangat tidak setuju)	Strongly disagree (Sangat tidak setuju)	Strongly Agree (Sangat setuju)	Disagree (Tidak setuju)		Always (Sentiasa)	Always (Sentiasa)	Never (Tidak pernah)	Always (Sentiasa)	Always (Sentiasa)	Always (Sentiasa)	Always (Sentiasa)	Always (Sentiasa)	Never (Tidak pernah)	Sometimes (Kadang-kadang)	Always (Sentiasa)	Never (Tidak pernah)
Female (Perempuan)	18 - 25	Tertiary (Tamat kolej / universiti)	No (Tidak)		No (Tidak)	I don’t use a thermometer (Saya tidak guna termometer))	I know the food is cooked by checking its visual appearance (Saya tahu makanan tersebut sudah masak melalui penampilan visual),There is no need for a thermometer – I have never experience any food poisoning problems (Tidak perlu termometer - Saya tidak pernah mengalami masalah keracunan makanan)		Yes (Ya)	Yes (Ya)	Yes (Ya)	Yes (Ya)	Yes (Ya)	Yes (Ya)	Uncertain (Tidak pasti)	No (Tidak)	No (Tidak)	Yes (Ya)	Uncertain (Tidak pasti)	No (Tidak)	Agree (Setuju)	Strongly Agree (Sangat setuju)	Uncertain (Tidak pasti)	Strongly Agree (Sangat setuju)	Strongly Agree (Sangat setuju)	Strongly Agree (Sangat setuju)	Strongly disagree (Sangat tidak setuju)	Strongly Agree (Sangat setuju)	Strongly disagree (Sangat tidak setuju)	Strongly disagree (Sangat tidak setuju)	Uncertain (Tidak pasti)	Uncertain (Tidak pasti)		Always (Sentiasa)	Always (Sentiasa)	Seldom (Jarang)	Always (Sentiasa)	Always (Sentiasa)	Always (Sentiasa)	Always (Sentiasa)	Seldom (Jarang)	Never (Tidak pernah)	Often (Seringkali)	Often (Seringkali)	Sometimes (Kadang-kadang)
Male (Lelaki)	36 - 45	Tertiary (Tamat kolej / universiti)	Uncertain (Tidak pasti)		Yes (Ya)	I don’t use a thermometer (Saya tidak guna termometer))	It can be a source of contamination (Ia boleh menjadi sumber pencemaran)		Yes (Ya)	Yes (Ya)	No (Tidak)	Yes (Ya)	Yes (Ya)	Uncertain (Tidak pasti)	Uncertain (Tidak pasti)	No (Tidak)	No (Tidak)	No (Tidak)	Yes (Ya)	No (Tidak)	Strongly Agree (Sangat setuju)	Uncertain (Tidak pasti)	Strongly Agree (Sangat setuju)	Strongly Agree (Sangat setuju)	Strongly Agree (Sangat setuju)	Strongly Agree (Sangat setuju)	Agree (Setuju)	Strongly Agree (Sangat setuju)	Uncertain (Tidak pasti)	Strongly disagree (Sangat tidak setuju)	Uncertain (Tidak pasti)	Uncertain (Tidak pasti)		Always (Sentiasa)	Sometimes (Kadang-kadang)	Never (Tidak pernah)	Always (Sentiasa)	Always (Sentiasa)	Sometimes (Kadang-kadang)	Often (Seringkali)	Often (Seringkali)	Always (Sentiasa)	Always (Sentiasa)	Sometimes (Kadang-kadang)	Seldom (Jarang)
Female (Perempuan)	26 - 35	Tertiary (Tamat kolej / universiti)	Yes (Ya)	Vomiting (Muntah),Diarrhoea (Cirit-birit),Tired (Letih)	Sometimes (Kadang-kadang)	I don’t use a thermometer (Saya tidak guna termometer))	I know the food is cooked by checking its visual appearance (Saya tahu makanan tersebut sudah masak melalui penampilan visual)		Yes (Ya)	Yes (Ya)	Yes (Ya)	Yes (Ya)	Yes (Ya)	Yes (Ya)	Yes (Ya)	No (Tidak)	Yes (Ya)	Yes (Ya)	Uncertain (Tidak pasti)	Yes (Ya)	Agree (Setuju)	Disagree (Tidak setuju)	Agree (Setuju)	Strongly Agree (Sangat setuju)	Strongly Agree (Sangat setuju)	Strongly Agree (Sangat setuju)	Strongly disagree (Sangat tidak setuju)	Disagree (Tidak setuju)	Strongly disagree (Sangat tidak setuju)	Strongly disagree (Sangat tidak setuju)	Uncertain (Tidak pasti)	Agree (Setuju)		Often (Seringkali)	Often (Seringkali)	Always (Sentiasa)	Always (Sentiasa)	Always (Sentiasa)	Always (Sentiasa)	Always (Sentiasa)	Always (Sentiasa)	Never (Tidak pernah)	Seldom (Jarang)	Always (Sentiasa)	Always (Sentiasa)
Female (Perempuan)	18 - 25	Tertiary (Tamat kolej / universiti)	Uncertain (Tidak pasti)		Sometimes (Kadang-kadang)		Other		Yes (Ya)	Yes (Ya)	Yes (Ya)	Yes (Ya)	Yes (Ya)	Yes (Ya)	No (Tidak)	No (Tidak)	Yes (Ya)	Yes (Ya)	No (Tidak)	Yes (Ya)	Strongly Agree (Sangat setuju)	Uncertain (Tidak pasti)	Agree (Setuju)	Strongly Agree (Sangat setuju)	Strongly Agree (Sangat setuju)	Strongly Agree (Sangat setuju)	Uncertain (Tidak pasti)	Strongly Agree (Sangat setuju)	Strongly disagree (Sangat tidak setuju)	Agree (Setuju)	Disagree (Tidak setuju)	Uncertain (Tidak pasti)		Sometimes (Kadang-kadang)	Always (Sentiasa)	Often (Seringkali)	Often (Seringkali)	Always (Sentiasa)	Often (Seringkali)	Always (Sentiasa)	Sometimes (Kadang-kadang)	Never (Tidak pernah)	Often (Seringkali)	Often (Seringkali)	Often (Seringkali)
Female (Perempuan)	26 - 35	Tertiary (Tamat kolej / universiti)	Yes (Ya)	Nausea (Loya),Vomiting (Muntah),Diarrhoea (Cirit-birit),Stomach cramps (Sakit perut),Tired (Letih),Aches (Rasa sakit),Loss of apetite (Hilang selera makan)	No (Tidak)	I don’t use a thermometer (Saya tidak guna termometer))	It can be a source of contamination (Ia boleh menjadi sumber pencemaran)		Yes (Ya)	No (Tidak)	No (Tidak)	Yes (Ya)	Yes (Ya)	No (Tidak)	Yes (Ya)	No (Tidak)	Yes (Ya)	Uncertain (Tidak pasti)	Yes (Ya)	No (Tidak)	Agree (Setuju)	Strongly disagree (Sangat tidak setuju)	Agree (Setuju)	Strongly Agree (Sangat setuju)	Strongly Agree (Sangat setuju)	Strongly Agree (Sangat setuju)	Strongly disagree (Sangat tidak setuju)	Strongly Agree (Sangat setuju)	Strongly disagree (Sangat tidak setuju)	Strongly disagree (Sangat tidak setuju)	Strongly disagree (Sangat tidak setuju)	Uncertain (Tidak pasti)		Sometimes (Kadang-kadang)	Seldom (Jarang)	Never (Tidak pernah)	Always (Sentiasa)	Sometimes (Kadang-kadang)	Always (Sentiasa)	Always (Sentiasa)	Sometimes (Kadang-kadang)	Never (Tidak pernah)	Never (Tidak pernah)	Sometimes (Kadang-kadang)	Always (Sentiasa)
Female (Perempuan)	18 - 25	Tertiary (Tamat kolej / universiti)	Uncertain (Tidak pasti)		Sometimes (Kadang-kadang)	I don’t use a thermometer (Saya tidak guna termometer))	Do not know how to use it (Tidak tahu bagaimana menggunakannya)		Yes (Ya)	Yes (Ya)	No (Tidak)	Yes (Ya)	Yes (Ya)	No (Tidak)	Yes (Ya)	No (Tidak)	No (Tidak)	Yes (Ya)	Uncertain (Tidak pasti)	No (Tidak)	Agree (Setuju)	Uncertain (Tidak pasti)	Agree (Setuju)	Strongly Agree (Sangat setuju)	Agree (Setuju)	Uncertain (Tidak pasti)	Uncertain (Tidak pasti)	Agree (Setuju)	Strongly disagree (Sangat tidak setuju)	Disagree (Tidak setuju)	Uncertain (Tidak pasti)	Agree (Setuju)		Often (Seringkali)	Often (Seringkali)	Never (Tidak pernah)	Sometimes (Kadang-kadang)	Always (Sentiasa)	Sometimes (Kadang-kadang)	Often (Seringkali)	Often (Seringkali)	Never (Tidak pernah)	Sometimes (Kadang-kadang)	Often (Seringkali)	Sometimes (Kadang-kadang)
Male (Lelaki)	26 - 35	Tertiary (Tamat kolej / universiti)	Yes (Ya)	Diarrhoea (Cirit-birit)	No (Tidak)	I don’t use a thermometer (Saya tidak guna termometer))	Do not know how to use it (Tidak tahu bagaimana menggunakannya)		Yes (Ya)	Yes (Ya)	No (Tidak)	Yes (Ya)	Yes (Ya)	No (Tidak)	Yes (Ya)	No (Tidak)	No (Tidak)	Yes (Ya)	Yes (Ya)	No (Tidak)	Strongly Agree (Sangat setuju)	Strongly Agree (Sangat setuju)	Strongly Agree (Sangat setuju)	Strongly Agree (Sangat setuju)	Strongly Agree (Sangat setuju)	Strongly Agree (Sangat setuju)	Strongly Agree (Sangat setuju)	Strongly Agree (Sangat setuju)	Strongly disagree (Sangat tidak setuju)	Strongly disagree (Sangat tidak setuju)	Strongly Agree (Sangat setuju)	Strongly Agree (Sangat setuju)		Never (Tidak pernah)	Never (Tidak pernah)	Never (Tidak pernah)	Always (Sentiasa)	Sometimes (Kadang-kadang)	Always (Sentiasa)	Always (Sentiasa)	Always (Sentiasa)	Never (Tidak pernah)	Sometimes (Kadang-kadang)	Sometimes (Kadang-kadang)	Never (Tidak pernah)
Female (Perempuan)	26 - 35	Tertiary (Tamat kolej / universiti)	Yes (Ya)	Nausea (Loya),Vomiting (Muntah),Diarrhoea (Cirit-birit),Stomach cramps (Sakit perut),Fever (Demam),Tired (Letih),Loss of apetite (Hilang selera makan)	Yes (Ya)	I don’t use a thermometer (Saya tidak guna termometer))	I know the food is cooked by checking its visual appearance (Saya tahu makanan tersebut sudah masak melalui penampilan visual),It can be a source of contamination (Ia boleh menjadi sumber pencemaran)		Yes (Ya)	Yes (Ya)	No (Tidak)	Yes (Ya)	No (Tidak)	Uncertain (Tidak pasti)	Yes (Ya)	No (Tidak)	Yes (Ya)	Yes (Ya)	No (Tidak)	No (Tidak)	Strongly Agree (Sangat setuju)	Strongly disagree (Sangat tidak setuju)	Strongly Agree (Sangat setuju)	Strongly Agree (Sangat setuju)	Strongly Agree (Sangat setuju)	Uncertain (Tidak pasti)	Strongly disagree (Sangat tidak setuju)	Strongly Agree (Sangat setuju)	Agree (Setuju)	Strongly disagree (Sangat tidak setuju)	Strongly Agree (Sangat setuju)	Strongly Agree (Sangat setuju)		Always (Sentiasa)	Always (Sentiasa)	Sometimes (Kadang-kadang)	Sometimes (Kadang-kadang)	Always (Sentiasa)	Always (Sentiasa)	Always (Sentiasa)	Always (Sentiasa)	Never (Tidak pernah)	Sometimes (Kadang-kadang)	Sometimes (Kadang-kadang)	Never (Tidak pernah)
Male (Lelaki)	26 - 35	Tertiary (Tamat kolej / universiti)	Yes (Ya)	Nausea (Loya),Vomiting (Muntah),Diarrhoea (Cirit-birit),Stomach cramps (Sakit perut),Fever (Demam),Tired (Letih),Loss of apetite (Hilang selera makan)	Sometimes (Kadang-kadang)	I don’t use a thermometer (Saya tidak guna termometer))	I know the food is cooked by checking its visual appearance (Saya tahu makanan tersebut sudah masak melalui penampilan visual)		Yes (Ya)	Yes (Ya)	No (Tidak)	Yes (Ya)	Yes (Ya)	No (Tidak)	Yes (Ya)	No (Tidak)	Yes (Ya)	Yes (Ya)	Yes (Ya)	No (Tidak)	Agree (Setuju)	Strongly disagree (Sangat tidak setuju)	Strongly Agree (Sangat setuju)	Strongly Agree (Sangat setuju)	Strongly disagree (Sangat tidak setuju)	Strongly Agree (Sangat setuju)	Strongly disagree (Sangat tidak setuju)	Strongly Agree (Sangat setuju)	Strongly Agree (Sangat setuju)	Strongly disagree (Sangat tidak setuju)	Disagree (Tidak setuju)	Agree (Setuju)		Always (Sentiasa)	Always (Sentiasa)	Seldom (Jarang)	Often (Seringkali)	Always (Sentiasa)	Always (Sentiasa)	Always (Sentiasa)	Always (Sentiasa)	Never (Tidak pernah)	Always (Sentiasa)	Often (Seringkali)	Never (Tidak pernah)
Female (Perempuan)	26 - 35	Tertiary (Tamat kolej / universiti)	No (Tidak)		No (Tidak)	I don’t use a thermometer (Saya tidak guna termometer))	There is no need for a thermometer – I have never experience any food poisoning problems (Tidak perlu termometer - Saya tidak pernah mengalami masalah keracunan makanan),It can be a source of contamination (Ia boleh menjadi sumber pencemaran)		Yes (Ya)	Yes (Ya)	No (Tidak)	Yes (Ya)	Yes (Ya)	Uncertain (Tidak pasti)	Yes (Ya)	No (Tidak)	No (Tidak)	No (Tidak)	Uncertain (Tidak pasti)	No (Tidak)	Strongly Agree (Sangat setuju)	Disagree (Tidak setuju)	Agree (Setuju)	Strongly Agree (Sangat setuju)	Strongly Agree (Sangat setuju)	Strongly Agree (Sangat setuju)	Agree (Setuju)	Agree (Setuju)	Uncertain (Tidak pasti)	Strongly disagree (Sangat tidak setuju)	Agree (Setuju)	Uncertain (Tidak pasti)		Always (Sentiasa)	Always (Sentiasa)	Never (Tidak pernah)	Often (Seringkali)	Often (Seringkali)	Always (Sentiasa)	Often (Seringkali)	Often (Seringkali)	Sometimes (Kadang-kadang)	Often (Seringkali)	Sometimes (Kadang-kadang)	Seldom (Jarang)
Female (Perempuan)	18 - 25	Tertiary (Tamat kolej / universiti)	Yes (Ya)	Nausea (Loya),Vomiting (Muntah),Diarrhoea (Cirit-birit),Stomach cramps (Sakit perut)	Yes (Ya)	I don’t use a thermometer (Saya tidak guna termometer))	Do not know how to use it (Tidak tahu bagaimana menggunakannya)		Yes (Ya)	Yes (Ya)	No (Tidak)	Yes (Ya)	Yes (Ya)	Uncertain (Tidak pasti)	Yes (Ya)	Yes (Ya)	Uncertain (Tidak pasti)	Yes (Ya)	Yes (Ya)	No (Tidak)	Uncertain (Tidak pasti)	Uncertain (Tidak pasti)	Strongly disagree (Sangat tidak setuju)	Strongly disagree (Sangat tidak setuju)	Disagree (Tidak setuju)	Strongly disagree (Sangat tidak setuju)	Disagree (Tidak setuju)	Strongly disagree (Sangat tidak setuju)	Disagree (Tidak setuju)	Disagree (Tidak setuju)	Uncertain (Tidak pasti)	Uncertain (Tidak pasti)		Often (Seringkali)	Never (Tidak pernah)	Never (Tidak pernah)	Always (Sentiasa)	Always (Sentiasa)	Never (Tidak pernah)	Always (Sentiasa)	Sometimes (Kadang-kadang)	Never (Tidak pernah)	Sometimes (Kadang-kadang)	Always (Sentiasa)	Sometimes (Kadang-kadang)
Female (Perempuan)	26 - 35	Tertiary (Tamat kolej / universiti)	Yes (Ya)	Vomiting (Muntah),Diarrhoea (Cirit-birit)	Yes (Ya)	Place thermometer in the centre of the thickest part of the food (Letakkan termometer di bahagian tengah makanan yang paling tebal )	I know the food is cooked by checking its visual appearance (Saya tahu makanan tersebut sudah masak melalui penampilan visual)		Yes (Ya)	Yes (Ya)	No (Tidak)	Yes (Ya)	Yes (Ya)	Uncertain (Tidak pasti)	No (Tidak)	No (Tidak)	Yes (Ya)	Yes (Ya)	Uncertain (Tidak pasti)	No (Tidak)	Agree (Setuju)	Disagree (Tidak setuju)	Agree (Setuju)	Strongly Agree (Sangat setuju)	Strongly Agree (Sangat setuju)	Strongly Agree (Sangat setuju)	Disagree (Tidak setuju)	Strongly Agree (Sangat setuju)	Strongly disagree (Sangat tidak setuju)	Strongly disagree (Sangat tidak setuju)	Uncertain (Tidak pasti)	Agree (Setuju)		Always (Sentiasa)	Always (Sentiasa)	Never (Tidak pernah)	Always (Sentiasa)	Always (Sentiasa)	Always (Sentiasa)	Always (Sentiasa)	Always (Sentiasa)	Always (Sentiasa)	Never (Tidak pernah)	Often (Seringkali)	Never (Tidak pernah)
Male (Lelaki)	26 - 35	Tertiary (Tamat kolej / universiti)	Yes (Ya)	Nausea (Loya),Vomiting (Muntah),Diarrhoea (Cirit-birit),Stomach cramps (Sakit perut),Fever (Demam),Tired (Letih),Aches (Rasa sakit),Chills (Menggigil),Headaches (Sakit kepala),Loss of apetite (Hilang selera makan)	Sometimes (Kadang-kadang)	Place thermometer in the centre of the thickest part of the food (Letakkan termometer di bahagian tengah makanan yang paling tebal )	It can be a source of contamination (Ia boleh menjadi sumber pencemaran)		Yes (Ya)	Yes (Ya)	Yes (Ya)	Yes (Ya)	Yes (Ya)	Yes (Ya)	Yes (Ya)	Yes (Ya)	Yes (Ya)	Yes (Ya)	Yes (Ya)	Yes (Ya)	Strongly disagree (Sangat tidak setuju)	Strongly disagree (Sangat tidak setuju)	Strongly disagree (Sangat tidak setuju)	Strongly disagree (Sangat tidak setuju)	Strongly disagree (Sangat tidak setuju)	Strongly disagree (Sangat tidak setuju)	Strongly disagree (Sangat tidak setuju)	Strongly disagree (Sangat tidak setuju)	Strongly disagree (Sangat tidak setuju)	Strongly disagree (Sangat tidak setuju)	Strongly disagree (Sangat tidak setuju)	Strongly disagree (Sangat tidak setuju)		Often (Seringkali)	Often (Seringkali)	Often (Seringkali)	Often (Seringkali)	Often (Seringkali)	Often (Seringkali)	Often (Seringkali)	Often (Seringkali)	Often (Seringkali)	Often (Seringkali)	Often (Seringkali)	Often (Seringkali)
Female (Perempuan)	26 - 35	Tertiary (Tamat kolej / universiti)	Yes (Ya)	Vomiting (Muntah),Diarrhoea (Cirit-birit),Tired (Letih),Loss of apetite (Hilang selera makan)	Sometimes (Kadang-kadang)	I don’t use a thermometer (Saya tidak guna termometer))	I know the food is cooked by checking its visual appearance (Saya tahu makanan tersebut sudah masak melalui penampilan visual)		Yes (Ya)	Yes (Ya)	No (Tidak)	Yes (Ya)	Yes (Ya)	Yes (Ya)	No (Tidak)	No (Tidak)	Yes (Ya)	Yes (Ya)	Uncertain (Tidak pasti)	No (Tidak)	Agree (Setuju)	Disagree (Tidak setuju)	Strongly Agree (Sangat setuju)	Strongly Agree (Sangat setuju)	Strongly Agree (Sangat setuju)	Uncertain (Tidak pasti)	Strongly disagree (Sangat tidak setuju)	Strongly Agree (Sangat setuju)	Disagree (Tidak setuju)	Strongly disagree (Sangat tidak setuju)	Uncertain (Tidak pasti)	Agree (Setuju)		Sometimes (Kadang-kadang)	Always (Sentiasa)	Sometimes (Kadang-kadang)	Always (Sentiasa)	Always (Sentiasa)	Always (Sentiasa)	Always (Sentiasa)	Never (Tidak pernah)	Often (Seringkali)	Often (Seringkali)	Always (Sentiasa)	Often (Seringkali)
Female (Perempuan)	26 - 35	Tertiary (Tamat kolej / universiti)	Yes (Ya)	Nausea (Loya),Vomiting (Muntah),Diarrhoea (Cirit-birit),Stomach cramps (Sakit perut),Fever (Demam),Tired (Letih),Headaches (Sakit kepala),Loss of apetite (Hilang selera makan)	Sometimes (Kadang-kadang)	I don’t use a thermometer (Saya tidak guna termometer))	I know the food is cooked by checking its visual appearance (Saya tahu makanan tersebut sudah masak melalui penampilan visual)		Yes (Ya)	Uncertain (Tidak pasti)	No (Tidak)	Yes (Ya)	Yes (Ya)	Yes (Ya)	No (Tidak)	No (Tidak)	No (Tidak)	Yes (Ya)	Yes (Ya)	No (Tidak)	Strongly Agree (Sangat setuju)	Strongly disagree (Sangat tidak setuju)	Uncertain (Tidak pasti)	Strongly Agree (Sangat setuju)	Strongly Agree (Sangat setuju)	Uncertain (Tidak pasti)	Strongly disagree (Sangat tidak setuju)	Strongly Agree (Sangat setuju)	Strongly disagree (Sangat tidak setuju)	Strongly disagree (Sangat tidak setuju)	Uncertain (Tidak pasti)	Agree (Setuju)		Often (Seringkali)	Always (Sentiasa)	Never (Tidak pernah)	Often (Seringkali)	Always (Sentiasa)	Often (Seringkali)	Always (Sentiasa)	Seldom (Jarang)	Never (Tidak pernah)	Often (Seringkali)	Often (Seringkali)	Often (Seringkali)
Male (Lelaki)	18 - 25	Tertiary (Tamat kolej / universiti)	Yes (Ya)	Diarrhoea (Cirit-birit),Stomach cramps (Sakit perut),Tired (Letih),Aches (Rasa sakit)	Yes (Ya)	I don’t use a thermometer (Saya tidak guna termometer))	Troublesome to use it (Leceh untuk menggunakannya)		Yes (Ya)	Yes (Ya)	Yes (Ya)	Yes (Ya)	Uncertain (Tidak pasti)	Uncertain (Tidak pasti)	Yes (Ya)	No (Tidak)	Yes (Ya)	Yes (Ya)	No (Tidak)	No (Tidak)	Strongly Agree (Sangat setuju)	Strongly Agree (Sangat setuju)	Strongly Agree (Sangat setuju)	Strongly Agree (Sangat setuju)	Strongly Agree (Sangat setuju)	Strongly Agree (Sangat setuju)	Strongly Agree (Sangat setuju)	Strongly Agree (Sangat setuju)	Strongly disagree (Sangat tidak setuju)	Strongly disagree (Sangat tidak setuju)	Uncertain (Tidak pasti)	Strongly Agree (Sangat setuju)		Always (Sentiasa)	Always (Sentiasa)	Never (Tidak pernah)	Always (Sentiasa)	Always (Sentiasa)	Often (Seringkali)	Always (Sentiasa)	Always (Sentiasa)	Never (Tidak pernah)	Often (Seringkali)	Sometimes (Kadang-kadang)	Often (Seringkali)
Male (Lelaki)	46 - 55	Tertiary (Tamat kolej / universiti)	Yes (Ya)	Diarrhoea (Cirit-birit)	Sometimes (Kadang-kadang)	I don’t use a thermometer (Saya tidak guna termometer))	Troublesome to use it (Leceh untuk menggunakannya)		Yes (Ya)	Yes (Ya)	No (Tidak)	Yes (Ya)	Yes (Ya)	Yes (Ya)	Yes (Ya)	No (Tidak)	No (Tidak)	Yes (Ya)	Yes (Ya)	Yes (Ya)	Disagree (Tidak setuju)	Strongly disagree (Sangat tidak setuju)	Disagree (Tidak setuju)	Strongly Agree (Sangat setuju)	Strongly Agree (Sangat setuju)	Uncertain (Tidak pasti)	Uncertain (Tidak pasti)	Strongly Agree (Sangat setuju)	Disagree (Tidak setuju)	Uncertain (Tidak pasti)	Strongly disagree (Sangat tidak setuju)	Disagree (Tidak setuju)		Always (Sentiasa)	Always (Sentiasa)	Never (Tidak pernah)	Always (Sentiasa)	Always (Sentiasa)	Never (Tidak pernah)	Always (Sentiasa)	Never (Tidak pernah)	Often (Seringkali)	Seldom (Jarang)	Always (Sentiasa)	Seldom (Jarang)
Female (Perempuan)	26 - 35	Tertiary (Tamat kolej / universiti)	Yes (Ya)	Diarrhoea (Cirit-birit),Stomach cramps (Sakit perut),Tired (Letih)	No (Tidak)	I don’t use a thermometer (Saya tidak guna termometer))	Other people do not use it (Orang lain tidak menggunakannya)		Yes (Ya)	Yes (Ya)	No (Tidak)	Yes (Ya)	Yes (Ya)	No (Tidak)	Yes (Ya)	No (Tidak)	Yes (Ya)	Yes (Ya)	Yes (Ya)	No (Tidak)	Strongly Agree (Sangat setuju)	Uncertain (Tidak pasti)	Strongly Agree (Sangat setuju)	Strongly Agree (Sangat setuju)	Disagree (Tidak setuju)	Uncertain (Tidak pasti)	Strongly disagree (Sangat tidak setuju)	Agree (Setuju)	Disagree (Tidak setuju)	Strongly disagree (Sangat tidak setuju)	Disagree (Tidak setuju)	Agree (Setuju)		Always (Sentiasa)	Always (Sentiasa)	Never (Tidak pernah)	Always (Sentiasa)	Always (Sentiasa)	Often (Seringkali)	Always (Sentiasa)	Often (Seringkali)	Often (Seringkali)	Always (Sentiasa)	Always (Sentiasa)	Often (Seringkali)
Female (Perempuan)	26 - 35	Tertiary (Tamat kolej / universiti)	Yes (Ya)	Nausea (Loya),Vomiting (Muntah),Diarrhoea (Cirit-birit),Stomach cramps (Sakit perut),Fever (Demam),Tired (Letih),Chills (Menggigil),Headaches (Sakit kepala),Loss of apetite (Hilang selera makan)	Yes (Ya)	I don’t use a thermometer (Saya tidak guna termometer))	I know the food is cooked by checking its visual appearance (Saya tahu makanan tersebut sudah masak melalui penampilan visual)		Yes (Ya)	Yes (Ya)	No (Tidak)	Yes (Ya)	Yes (Ya)	No (Tidak)	Yes (Ya)	No (Tidak)	No (Tidak)	Yes (Ya)	Yes (Ya)	No (Tidak)	Strongly Agree (Sangat setuju)	Strongly disagree (Sangat tidak setuju)	Strongly Agree (Sangat setuju)	Strongly Agree (Sangat setuju)	Strongly Agree (Sangat setuju)	Strongly Agree (Sangat setuju)	Strongly disagree (Sangat tidak setuju)	Strongly Agree (Sangat setuju)	Strongly Agree (Sangat setuju)	Strongly Agree (Sangat setuju)	Strongly Agree (Sangat setuju)	Strongly Agree (Sangat setuju)		Always (Sentiasa)	Always (Sentiasa)	Never (Tidak pernah)	Always (Sentiasa)	Always (Sentiasa)	Always (Sentiasa)	Always (Sentiasa)	Always (Sentiasa)	Never (Tidak pernah)	Sometimes (Kadang-kadang)	Always (Sentiasa)	Never (Tidak pernah)
Female (Perempuan)	26 - 35	Tertiary (Tamat kolej / universiti)	Yes (Ya)	Nausea (Loya),Vomiting (Muntah),Diarrhoea (Cirit-birit),Stomach cramps (Sakit perut),Tired (Letih),Loss of apetite (Hilang selera makan)	No (Tidak)	I don’t use a thermometer (Saya tidak guna termometer))	I know the food is cooked by checking its visual appearance (Saya tahu makanan tersebut sudah masak melalui penampilan visual),Troublesome to use it (Leceh untuk menggunakannya),Other people do not use it (Orang lain tidak menggunakannya)		Yes (Ya)	Yes (Ya)	No (Tidak)	Yes (Ya)	Yes (Ya)	No (Tidak)	Yes (Ya)	Uncertain (Tidak pasti)	No (Tidak)	Uncertain (Tidak pasti)	Yes (Ya)	No (Tidak)	Agree (Setuju)	Disagree (Tidak setuju)	Strongly Agree (Sangat setuju)	Strongly Agree (Sangat setuju)	Strongly Agree (Sangat setuju)	Strongly Agree (Sangat setuju)	Uncertain (Tidak pasti)	Strongly Agree (Sangat setuju)	Strongly disagree (Sangat tidak setuju)	Strongly disagree (Sangat tidak setuju)	Uncertain (Tidak pasti)	Uncertain (Tidak pasti)		Sometimes (Kadang-kadang)	Often (Seringkali)	Never (Tidak pernah)	Always (Sentiasa)	Always (Sentiasa)	Sometimes (Kadang-kadang)	Sometimes (Kadang-kadang)	Seldom (Jarang)	Never (Tidak pernah)	Often (Seringkali)	Always (Sentiasa)	Often (Seringkali)
Male (Lelaki)	18 - 25	Tertiary (Tamat kolej / universiti)	Yes (Ya)	Nausea (Loya),Vomiting (Muntah),Diarrhoea (Cirit-birit),Loss of apetite (Hilang selera makan)	No (Tidak)	Place thermometer in the centre of the thickest part of the food (Letakkan termometer di bahagian tengah makanan yang paling tebal ),I don’t use a thermometer (Saya tidak guna termometer))	Troublesome to use it (Leceh untuk menggunakannya),Other people do not use it (Orang lain tidak menggunakannya)		Yes (Ya)	Yes (Ya)	No (Tidak)	Yes (Ya)	Uncertain (Tidak pasti)	Uncertain (Tidak pasti)	No (Tidak)	No (Tidak)	No (Tidak)	Yes (Ya)	Yes (Ya)	No (Tidak)	Strongly Agree (Sangat setuju)	Disagree (Tidak setuju)	Agree (Setuju)	Strongly Agree (Sangat setuju)	Uncertain (Tidak pasti)	Agree (Setuju)	Agree (Setuju)	Uncertain (Tidak pasti)	Uncertain (Tidak pasti)	Uncertain (Tidak pasti)	Disagree (Tidak setuju)	Agree (Setuju)		Always (Sentiasa)	Always (Sentiasa)	Never (Tidak pernah)	Often (Seringkali)	Often (Seringkali)	Seldom (Jarang)	Always (Sentiasa)	Seldom (Jarang)	Often (Seringkali)	Always (Sentiasa)	Often (Seringkali)	Always (Sentiasa)
Female (Perempuan)	18 - 25	Tertiary (Tamat kolej / universiti)	Yes (Ya)	Vomiting (Muntah),Fever (Demam),Tired (Letih),Aches (Rasa sakit),Loss of apetite (Hilang selera makan)	Sometimes (Kadang-kadang)	I don’t use a thermometer (Saya tidak guna termometer))	I know the food is cooked by checking its visual appearance (Saya tahu makanan tersebut sudah masak melalui penampilan visual),It can be a source of contamination (Ia boleh menjadi sumber pencemaran)		Yes (Ya)	Yes (Ya)	No (Tidak)	Yes (Ya)	Yes (Ya)	Uncertain (Tidak pasti)	Yes (Ya)	No (Tidak)	Yes (Ya)	Yes (Ya)	Uncertain (Tidak pasti)	No (Tidak)	Strongly Agree (Sangat setuju)	Agree (Setuju)	Strongly Agree (Sangat setuju)	Strongly Agree (Sangat setuju)	Strongly Agree (Sangat setuju)	Strongly Agree (Sangat setuju)	Strongly disagree (Sangat tidak setuju)	Strongly Agree (Sangat setuju)	Strongly disagree (Sangat tidak setuju)	Strongly disagree (Sangat tidak setuju)	Strongly disagree (Sangat tidak setuju)	Strongly Agree (Sangat setuju)		Always (Sentiasa)	Always (Sentiasa)	Never (Tidak pernah)	Always (Sentiasa)	Always (Sentiasa)	Always (Sentiasa)	Always (Sentiasa)	Always (Sentiasa)	Never (Tidak pernah)	Always (Sentiasa)	Always (Sentiasa)	Always (Sentiasa)
Female (Perempuan)	18 - 25	Secondary (Tamat sekolah menengah)	Uncertain (Tidak pasti)		Sometimes (Kadang-kadang)	I don’t use a thermometer (Saya tidak guna termometer))	I know the food is cooked by checking its visual appearance (Saya tahu makanan tersebut sudah masak melalui penampilan visual)		Yes (Ya)	No (Tidak)	No (Tidak)	Yes (Ya)	Yes (Ya)	No (Tidak)	Yes (Ya)	No (Tidak)	Yes (Ya)	Yes (Ya)	Uncertain (Tidak pasti)	No (Tidak)	Agree (Setuju)	Uncertain (Tidak pasti)	Agree (Setuju)	Strongly Agree (Sangat setuju)	Strongly Agree (Sangat setuju)	Agree (Setuju)	Uncertain (Tidak pasti)	Strongly Agree (Sangat setuju)	Disagree (Tidak setuju)	Strongly disagree (Sangat tidak setuju)	Disagree (Tidak setuju)	Agree (Setuju)		Often (Seringkali)	Always (Sentiasa)	Never (Tidak pernah)	Often (Seringkali)	Always (Sentiasa)	Always (Sentiasa)	Always (Sentiasa)	Sometimes (Kadang-kadang)	Never (Tidak pernah)	Often (Seringkali)	Always (Sentiasa)	Always (Sentiasa)
Female (Perempuan)	26 - 35	Tertiary (Tamat kolej / universiti)	Yes (Ya)	Nausea (Loya),Vomiting (Muntah),Diarrhoea (Cirit-birit),Stomach cramps (Sakit perut),Fever (Demam),Tired (Letih),Loss of apetite (Hilang selera makan)	Sometimes (Kadang-kadang)	I don’t use a thermometer (Saya tidak guna termometer))	I know the food is cooked by checking its visual appearance (Saya tahu makanan tersebut sudah masak melalui penampilan visual)		Yes (Ya)	Yes (Ya)	No (Tidak)	Yes (Ya)	Yes (Ya)	Yes (Ya)	Yes (Ya)	No (Tidak)	Yes (Ya)	No (Tidak)	Yes (Ya)	No (Tidak)	Agree (Setuju)	Uncertain (Tidak pasti)	Strongly Agree (Sangat setuju)	Agree (Setuju)	Strongly Agree (Sangat setuju)	Strongly Agree (Sangat setuju)	Strongly Agree (Sangat setuju)	Strongly Agree (Sangat setuju)	Strongly disagree (Sangat tidak setuju)	Strongly disagree (Sangat tidak setuju)	Uncertain (Tidak pasti)	Strongly disagree (Sangat tidak setuju)		Always (Sentiasa)	Often (Seringkali)	Seldom (Jarang)	Often (Seringkali)	Always (Sentiasa)	Always (Sentiasa)	Always (Sentiasa)	Always (Sentiasa)	Never (Tidak pernah)	Seldom (Jarang)	Often (Seringkali)	Never (Tidak pernah)
Male (Lelaki)	26 - 35	Tertiary (Tamat kolej / universiti)	No (Tidak)		No (Tidak)	I don’t use a thermometer (Saya tidak guna termometer))	I know the food is cooked by checking its visual appearance (Saya tahu makanan tersebut sudah masak melalui penampilan visual)		Yes (Ya)	Yes (Ya)	No (Tidak)	Yes (Ya)	Yes (Ya)	Yes (Ya)	Yes (Ya)	No (Tidak)	Yes (Ya)	No (Tidak)	Yes (Ya)	No (Tidak)	Strongly Agree (Sangat setuju)	Agree (Setuju)	Strongly Agree (Sangat setuju)	Strongly Agree (Sangat setuju)	Strongly Agree (Sangat setuju)	Agree (Setuju)	Agree (Setuju)	Strongly Agree (Sangat setuju)	Strongly disagree (Sangat tidak setuju)	Strongly disagree (Sangat tidak setuju)	Uncertain (Tidak pasti)	Strongly disagree (Sangat tidak setuju)		Always (Sentiasa)	Often (Seringkali)	Seldom (Jarang)	Often (Seringkali)	Always (Sentiasa)	Always (Sentiasa)	Always (Sentiasa)	Always (Sentiasa)	Always (Sentiasa)	Seldom (Jarang)	Always (Sentiasa)	Never (Tidak pernah)
Female (Perempuan)	56 - 65	Secondary (Tamat sekolah menengah)	Yes (Ya)	Nausea (Loya),Vomiting (Muntah),Diarrhoea (Cirit-birit),Tired (Letih),Headaches (Sakit kepala),Loss of apetite (Hilang selera makan)	Yes (Ya)	I don’t use a thermometer (Saya tidak guna termometer))	I know the food is cooked by checking its visual appearance (Saya tahu makanan tersebut sudah masak melalui penampilan visual)		Yes (Ya)	Yes (Ya)	No (Tidak)	Yes (Ya)	Yes (Ya)	Yes (Ya)	Yes (Ya)	No (Tidak)	Yes (Ya)	No (Tidak)	Yes (Ya)	No (Tidak)	Strongly Agree (Sangat setuju)	Strongly Agree (Sangat setuju)	Strongly Agree (Sangat setuju)	Strongly Agree (Sangat setuju)	Strongly Agree (Sangat setuju)	Agree (Setuju)	Agree (Setuju)	Strongly Agree (Sangat setuju)	Strongly disagree (Sangat tidak setuju)	Strongly disagree (Sangat tidak setuju)	Uncertain (Tidak pasti)	Strongly disagree (Sangat tidak setuju)		Always (Sentiasa)	Often (Seringkali)	Never (Tidak pernah)	Always (Sentiasa)	Always (Sentiasa)	Always (Sentiasa)	Always (Sentiasa)	Always (Sentiasa)	Never (Tidak pernah)	Seldom (Jarang)	Always (Sentiasa)	Never (Tidak pernah)
Male (Lelaki)	56 - 65	Secondary (Tamat sekolah menengah)	No (Tidak)		Yes (Ya)	Place thermometer in the centre of the thickest part of the food (Letakkan termometer di bahagian tengah makanan yang paling tebal )			Yes (Ya)	Yes (Ya)	No (Tidak)	Yes (Ya)	Yes (Ya)	Yes (Ya)	Yes (Ya)	No (Tidak)	Yes (Ya)	No (Tidak)	Yes (Ya)	No (Tidak)	Strongly Agree (Sangat setuju)	Uncertain (Tidak pasti)	Strongly Agree (Sangat setuju)	Strongly Agree (Sangat setuju)	Strongly Agree (Sangat setuju)	Strongly Agree (Sangat setuju)	Agree (Setuju)	Strongly Agree (Sangat setuju)	Strongly disagree (Sangat tidak setuju)	Strongly disagree (Sangat tidak setuju)	Agree (Setuju)	Strongly disagree (Sangat tidak setuju)		Always (Sentiasa)	Often (Seringkali)	Never (Tidak pernah)	Often (Seringkali)	Always (Sentiasa)	Always (Sentiasa)	Always (Sentiasa)	Always (Sentiasa)	Never (Tidak pernah)	Never (Tidak pernah)	Always (Sentiasa)	Never (Tidak pernah)
Female (Perempuan)	18 - 25	Tertiary (Tamat kolej / universiti)	Yes (Ya)	Diarrhoea (Cirit-birit),Stomach cramps (Sakit perut)	Sometimes (Kadang-kadang)	I don’t use a thermometer (Saya tidak guna termometer))	Other people do not use it (Orang lain tidak menggunakannya)		Yes (Ya)	Yes (Ya)	No (Tidak)	Yes (Ya)	Yes (Ya)	Uncertain (Tidak pasti)	Yes (Ya)	No (Tidak)	No (Tidak)	Uncertain (Tidak pasti)	Uncertain (Tidak pasti)	Uncertain (Tidak pasti)	Strongly Agree (Sangat setuju)	Uncertain (Tidak pasti)	Uncertain (Tidak pasti)	Strongly Agree (Sangat setuju)	Strongly Agree (Sangat setuju)	Agree (Setuju)	Uncertain (Tidak pasti)	Agree (Setuju)	Strongly Agree (Sangat setuju)	Uncertain (Tidak pasti)	Uncertain (Tidak pasti)	Uncertain (Tidak pasti)		Always (Sentiasa)	Always (Sentiasa)	Never (Tidak pernah)	Always (Sentiasa)	Often (Seringkali)	Never (Tidak pernah)		Always (Sentiasa)	Always (Sentiasa)	Always (Sentiasa)	Often (Seringkali)	Often (Seringkali)
Female (Perempuan)	18 - 25	Secondary (Tamat sekolah menengah)	Yes (Ya)	Nausea (Loya),Vomiting (Muntah),Diarrhoea (Cirit-birit),Stomach cramps (Sakit perut),Fever (Demam),Tired (Letih),Headaches (Sakit kepala),Loss of apetite (Hilang selera makan)	Sometimes (Kadang-kadang)	I don’t use a thermometer (Saya tidak guna termometer))	It can be a source of contamination (Ia boleh menjadi sumber pencemaran)		Yes (Ya)	Yes (Ya)	No (Tidak)	Yes (Ya)	Yes (Ya)	No (Tidak)	Yes (Ya)	No (Tidak)	No (Tidak)	Yes (Ya)	No (Tidak)	No (Tidak)	Strongly Agree (Sangat setuju)	Strongly Agree (Sangat setuju)	Strongly Agree (Sangat setuju)	Strongly Agree (Sangat setuju)	Strongly Agree (Sangat setuju)	Strongly Agree (Sangat setuju)	Uncertain (Tidak pasti)	Strongly Agree (Sangat setuju)	Strongly disagree (Sangat tidak setuju)	Strongly disagree (Sangat tidak setuju)	Uncertain (Tidak pasti)	Strongly Agree (Sangat setuju)		Always (Sentiasa)	Always (Sentiasa)	Never (Tidak pernah)	Always (Sentiasa)	Always (Sentiasa)	Always (Sentiasa)	Always (Sentiasa)	Always (Sentiasa)	Seldom (Jarang)	Always (Sentiasa)	Always (Sentiasa)	Never (Tidak pernah)
Female (Perempuan)	18 - 25	Tertiary (Tamat kolej / universiti)	Yes (Ya)	Nausea (Loya),Diarrhoea (Cirit-birit),Stomach cramps (Sakit perut),Tired (Letih),Aches (Rasa sakit),Headaches (Sakit kepala)	No (Tidak)	I don’t use a thermometer (Saya tidak guna termometer))	It can be a source of contamination (Ia boleh menjadi sumber pencemaran)		Yes (Ya)	Yes (Ya)	Uncertain (Tidak pasti)	Yes (Ya)	Yes (Ya)	No (Tidak)	Uncertain (Tidak pasti)	Yes (Ya)	No (Tidak)	Yes (Ya)	Yes (Ya)	No (Tidak)	Strongly Agree (Sangat setuju)	Agree (Setuju)	Strongly Agree (Sangat setuju)	Strongly Agree (Sangat setuju)	Strongly Agree (Sangat setuju)	Strongly Agree (Sangat setuju)	Agree (Setuju)	Strongly Agree (Sangat setuju)	Strongly disagree (Sangat tidak setuju)	Strongly disagree (Sangat tidak setuju)	Uncertain (Tidak pasti)	Strongly Agree (Sangat setuju)		Always (Sentiasa)	Always (Sentiasa)	Often (Seringkali)	Always (Sentiasa)	Always (Sentiasa)	Always (Sentiasa)	Always (Sentiasa)	Always (Sentiasa)	Never (Tidak pernah)	Always (Sentiasa)	Often (Seringkali)	Sometimes (Kadang-kadang)
Female (Perempuan)	26 - 35	Tertiary (Tamat kolej / universiti)	Yes (Ya)	Vomiting (Muntah),Diarrhoea (Cirit-birit),Stomach cramps (Sakit perut),Loss of apetite (Hilang selera makan)	Yes (Ya)	I don’t use a thermometer (Saya tidak guna termometer))	I know the food is cooked by checking its visual appearance (Saya tahu makanan tersebut sudah masak melalui penampilan visual)		Yes (Ya)	Yes (Ya)	No (Tidak)	Yes (Ya)	Yes (Ya)	No (Tidak)	Yes (Ya)	No (Tidak)	No (Tidak)	Yes (Ya)	Yes (Ya)	No (Tidak)	Agree (Setuju)	Uncertain (Tidak pasti)	Agree (Setuju)	Agree (Setuju)	Agree (Setuju)	Agree (Setuju)	Strongly disagree (Sangat tidak setuju)	Disagree (Tidak setuju)	Strongly disagree (Sangat tidak setuju)	Strongly disagree (Sangat tidak setuju)	Strongly disagree (Sangat tidak setuju)	Agree (Setuju)		Always (Sentiasa)	Always (Sentiasa)	Never (Tidak pernah)	Always (Sentiasa)	Always (Sentiasa)	Always (Sentiasa)	Always (Sentiasa)	Often (Seringkali)	Never (Tidak pernah)	Seldom (Jarang)	Often (Seringkali)	Seldom (Jarang)
Female (Perempuan)	26 - 35	Tertiary (Tamat kolej / universiti)	Yes (Ya)	Diarrhoea (Cirit-birit),Fever (Demam),Tired (Letih),Chills (Menggigil)	Sometimes (Kadang-kadang)	Place thermometer in the centre of the thickest part of the food (Letakkan termometer di bahagian tengah makanan yang paling tebal )	I know the food is cooked by checking its visual appearance (Saya tahu makanan tersebut sudah masak melalui penampilan visual)		Yes (Ya)	Yes (Ya)	No (Tidak)	Yes (Ya)	Yes (Ya)	No (Tidak)	Yes (Ya)	No (Tidak)	No (Tidak)	Yes (Ya)	Yes (Ya)	No (Tidak)	Strongly Agree (Sangat setuju)	Strongly Agree (Sangat setuju)	Strongly Agree (Sangat setuju)	Strongly Agree (Sangat setuju)	Strongly Agree (Sangat setuju)	Strongly Agree (Sangat setuju)	Strongly disagree (Sangat tidak setuju)	Strongly Agree (Sangat setuju)	Strongly disagree (Sangat tidak setuju)	Strongly disagree (Sangat tidak setuju)	Strongly Agree (Sangat setuju)	Strongly Agree (Sangat setuju)		Always (Sentiasa)	Always (Sentiasa)	Never (Tidak pernah)	Always (Sentiasa)	Always (Sentiasa)	Always (Sentiasa)	Always (Sentiasa)	Always (Sentiasa)	Never (Tidak pernah)	Always (Sentiasa)	Always (Sentiasa)	Never (Tidak pernah)
Female (Perempuan)	26 - 35	Tertiary (Tamat kolej / universiti)	Yes (Ya)	Nausea (Loya),Diarrhoea (Cirit-birit),Stomach cramps (Sakit perut),Tired (Letih),Chills (Menggigil),Headaches (Sakit kepala)	Sometimes (Kadang-kadang)	I don’t use a thermometer (Saya tidak guna termometer))	I know the food is cooked by checking its visual appearance (Saya tahu makanan tersebut sudah masak melalui penampilan visual),It can be a source of contamination (Ia boleh menjadi sumber pencemaran),Other		Yes (Ya)	Yes (Ya)	No (Tidak)	Yes (Ya)	No (Tidak)	No (Tidak)	Yes (Ya)	No (Tidak)	No (Tidak)	No (Tidak)	Yes (Ya)	No (Tidak)	Agree (Setuju)	Disagree (Tidak setuju)	Agree (Setuju)	Strongly Agree (Sangat setuju)	Strongly Agree (Sangat setuju)	Strongly Agree (Sangat setuju)	Uncertain (Tidak pasti)	Strongly Agree (Sangat setuju)	Agree (Setuju)	Disagree (Tidak setuju)	Strongly disagree (Sangat tidak setuju)	Disagree (Tidak setuju)		Often (Seringkali)	Always (Sentiasa)	Seldom (Jarang)	Often (Seringkali)	Always (Sentiasa)	Always (Sentiasa)	Often (Seringkali)	Seldom (Jarang)	Never (Tidak pernah)	Seldom (Jarang)	Always (Sentiasa)	Seldom (Jarang)
Female (Perempuan)	26 - 35	Tertiary (Tamat kolej / universiti)	Yes (Ya)	Nausea (Loya),Vomiting (Muntah),Diarrhoea (Cirit-birit),Fever (Demam)	Sometimes (Kadang-kadang)	I don’t use a thermometer (Saya tidak guna termometer))	It can be a source of contamination (Ia boleh menjadi sumber pencemaran)		Yes (Ya)	Yes (Ya)	No (Tidak)	Yes (Ya)	Yes (Ya)	No (Tidak)	Yes (Ya)	No (Tidak)	No (Tidak)	Yes (Ya)	Yes (Ya)	No (Tidak)	Strongly Agree (Sangat setuju)	Strongly Agree (Sangat setuju)	Strongly Agree (Sangat setuju)	Strongly Agree (Sangat setuju)	Strongly Agree (Sangat setuju)	Strongly Agree (Sangat setuju)	Strongly Agree (Sangat setuju)	Strongly Agree (Sangat setuju)	Uncertain (Tidak pasti)	Strongly disagree (Sangat tidak setuju)	Uncertain (Tidak pasti)	Agree (Setuju)		Always (Sentiasa)	Always (Sentiasa)	Never (Tidak pernah)	Always (Sentiasa)	Always (Sentiasa)	Always (Sentiasa)	Always (Sentiasa)	Always (Sentiasa)	Always (Sentiasa)	Sometimes (Kadang-kadang)	Sometimes (Kadang-kadang)	Never (Tidak pernah)
Female (Perempuan)	26 - 35	Tertiary (Tamat kolej / universiti)	Yes (Ya)	Diarrhoea (Cirit-birit),Stomach cramps (Sakit perut)	Sometimes (Kadang-kadang)	Place thermometer in the centre of the thickest part of the food (Letakkan termometer di bahagian tengah makanan yang paling tebal )	I know the food is cooked by checking its visual appearance (Saya tahu makanan tersebut sudah masak melalui penampilan visual),Other people do not use it (Orang lain tidak menggunakannya)		Yes (Ya)	Yes (Ya)	No (Tidak)	Yes (Ya)	Yes (Ya)	No (Tidak)	Yes (Ya)	No (Tidak)	No (Tidak)	No (Tidak)	Yes (Ya)	No (Tidak)	Agree (Setuju)	Strongly disagree (Sangat tidak setuju)	Agree (Setuju)	Agree (Setuju)	Strongly disagree (Sangat tidak setuju)	Agree (Setuju)	Uncertain (Tidak pasti)	Agree (Setuju)	Strongly disagree (Sangat tidak setuju)	Strongly disagree (Sangat tidak setuju)	Uncertain (Tidak pasti)	Disagree (Tidak setuju)		Always (Sentiasa)	Always (Sentiasa)	Seldom (Jarang)	Often (Seringkali)	Often (Seringkali)	Sometimes (Kadang-kadang)	Often (Seringkali)	Often (Seringkali)	Never (Tidak pernah)	Sometimes (Kadang-kadang)	Often (Seringkali)	Never (Tidak pernah)
Male (Lelaki)	26 - 35	Tertiary (Tamat kolej / universiti)	Yes (Ya)	Nausea (Loya),Vomiting (Muntah),Diarrhoea (Cirit-birit),Stomach cramps (Sakit perut),Tired (Letih),Loss of apetite (Hilang selera makan)	Sometimes (Kadang-kadang)	I don’t use a thermometer (Saya tidak guna termometer))	It can be a source of contamination (Ia boleh menjadi sumber pencemaran)		Yes (Ya)	Yes (Ya)	Yes (Ya)	Yes (Ya)	Yes (Ya)	No (Tidak)	Yes (Ya)	No (Tidak)	Yes (Ya)	No (Tidak)	Uncertain (Tidak pasti)	Uncertain (Tidak pasti)	Strongly disagree (Sangat tidak setuju)	Strongly disagree (Sangat tidak setuju)	Disagree (Tidak setuju)	Disagree (Tidak setuju)	Disagree (Tidak setuju)	Uncertain (Tidak pasti)	Agree (Setuju)	Disagree (Tidak setuju)	Agree (Setuju)	Agree (Setuju)	Uncertain (Tidak pasti)	Disagree (Tidak setuju)		Always (Sentiasa)	Often (Seringkali)	Sometimes (Kadang-kadang)	Often (Seringkali)	Often (Seringkali)	Always (Sentiasa)	Often (Seringkali)	Sometimes (Kadang-kadang)	Never (Tidak pernah)	Often (Seringkali)	Often (Seringkali)	Sometimes (Kadang-kadang)
Male (Lelaki)	36 - 45	Primary (Tamat sekolah rendah)	No (Tidak)		No (Tidak)	Place thermometer in the centre of the thickest part of the food (Letakkan termometer di bahagian tengah makanan yang paling tebal )	Other people do not use it (Orang lain tidak menggunakannya)		Uncertain (Tidak pasti)	Uncertain (Tidak pasti)	Uncertain (Tidak pasti)	Uncertain (Tidak pasti)	Uncertain (Tidak pasti)	Uncertain (Tidak pasti)	Uncertain (Tidak pasti)	Uncertain (Tidak pasti)	No (Tidak)	No (Tidak)	Yes (Ya)	No (Tidak)	Disagree (Tidak setuju)	Uncertain (Tidak pasti)	Uncertain (Tidak pasti)	Uncertain (Tidak pasti)	Disagree (Tidak setuju)	Uncertain (Tidak pasti)	Uncertain (Tidak pasti)	Uncertain (Tidak pasti)	Uncertain (Tidak pasti)	Disagree (Tidak setuju)	Agree (Setuju)	Agree (Setuju)		Sometimes (Kadang-kadang)	Sometimes (Kadang-kadang)	Sometimes (Kadang-kadang)	Sometimes (Kadang-kadang)	Often (Seringkali)	Sometimes (Kadang-kadang)	Sometimes (Kadang-kadang)	Sometimes (Kadang-kadang)	Sometimes (Kadang-kadang)	Often (Seringkali)	Often (Seringkali)	Often (Seringkali)
Female (Perempuan)	26 - 35	Tertiary (Tamat kolej / universiti)	Yes (Ya)	Vomiting (Muntah),Diarrhoea (Cirit-birit)	Sometimes (Kadang-kadang)	I don’t use a thermometer (Saya tidak guna termometer))	I know the food is cooked by checking its visual appearance (Saya tahu makanan tersebut sudah masak melalui penampilan visual)		Yes (Ya)	Yes (Ya)	No (Tidak)	Yes (Ya)	Yes (Ya)	Uncertain (Tidak pasti)	Yes (Ya)	No (Tidak)	No (Tidak)	Yes (Ya)	Yes (Ya)	Uncertain (Tidak pasti)	Agree (Setuju)	Agree (Setuju)	Agree (Setuju)	Strongly Agree (Sangat setuju)	Strongly Agree (Sangat setuju)	Uncertain (Tidak pasti)	Disagree (Tidak setuju)	Agree (Setuju)	Disagree (Tidak setuju)	Disagree (Tidak setuju)	Uncertain (Tidak pasti)	Agree (Setuju)		Often (Seringkali)	Always (Sentiasa)	Never (Tidak pernah)	Often (Seringkali)	Often (Seringkali)	Always (Sentiasa)	Always (Sentiasa)	Sometimes (Kadang-kadang)	Never (Tidak pernah)	Often (Seringkali)	Often (Seringkali)	Sometimes (Kadang-kadang)
Male (Lelaki)	26 - 35	Tertiary (Tamat kolej / universiti)	Yes (Ya)	Vomiting (Muntah),Diarrhoea (Cirit-birit),Stomach cramps (Sakit perut)	Sometimes (Kadang-kadang)	I don’t use a thermometer (Saya tidak guna termometer))	Other		Yes (Ya)	Yes (Ya)	No (Tidak)	Yes (Ya)	Yes (Ya)	Yes (Ya)	Yes (Ya)	No (Tidak)	Yes (Ya)	Yes (Ya)	No (Tidak)	Yes (Ya)	Strongly Agree (Sangat setuju)	Strongly Agree (Sangat setuju)	Strongly Agree (Sangat setuju)	Agree (Setuju)	Agree (Setuju)	Uncertain (Tidak pasti)	Uncertain (Tidak pasti)	Uncertain (Tidak pasti)	Uncertain (Tidak pasti)	Uncertain (Tidak pasti)	Uncertain (Tidak pasti)	Uncertain (Tidak pasti)		Often (Seringkali)	Sometimes (Kadang-kadang)	Often (Seringkali)	Sometimes (Kadang-kadang)	Often (Seringkali)	Sometimes (Kadang-kadang)	Often (Seringkali)	Sometimes (Kadang-kadang)	Often (Seringkali)	Sometimes (Kadang-kadang)	Often (Seringkali)	Sometimes (Kadang-kadang)
Female (Perempuan)	26 - 35	Tertiary (Tamat kolej / universiti)	Yes (Ya)	Vomiting (Muntah),Diarrhoea (Cirit-birit),Stomach cramps (Sakit perut),Tired (Letih),Aches (Rasa sakit)	No (Tidak)	I don’t use a thermometer (Saya tidak guna termometer))	Do not know how to use it (Tidak tahu bagaimana menggunakannya)		Yes (Ya)	Yes (Ya)	No (Tidak)	Yes (Ya)	Uncertain (Tidak pasti)	Uncertain (Tidak pasti)	Yes (Ya)	No (Tidak)	No (Tidak)	No (Tidak)	No (Tidak)	No (Tidak)	Agree (Setuju)	Uncertain (Tidak pasti)	Uncertain (Tidak pasti)	Strongly Agree (Sangat setuju)	Strongly Agree (Sangat setuju)	Uncertain (Tidak pasti)	Uncertain (Tidak pasti)	Agree (Setuju)	Disagree (Tidak setuju)	Disagree (Tidak setuju)	Uncertain (Tidak pasti)	Uncertain (Tidak pasti)		Always (Sentiasa)	Always (Sentiasa)	Seldom (Jarang)	Always (Sentiasa)	Always (Sentiasa)	Always (Sentiasa)	Always (Sentiasa)	Always (Sentiasa)	Sometimes (Kadang-kadang)	Sometimes (Kadang-kadang)	Often (Seringkali)	Seldom (Jarang)
Female (Perempuan)	26 - 35	Tertiary (Tamat kolej / universiti)	Yes (Ya)	Diarrhoea (Cirit-birit)	Yes (Ya)	I don’t use a thermometer (Saya tidak guna termometer))	Do not know how to use it (Tidak tahu bagaimana menggunakannya)		Yes (Ya)	Yes (Ya)	No (Tidak)	Yes (Ya)	Yes (Ya)	No (Tidak)	Yes (Ya)	No (Tidak)	No (Tidak)	Yes (Ya)	Yes (Ya)	No (Tidak)	Strongly Agree (Sangat setuju)	Strongly Agree (Sangat setuju)	Strongly Agree (Sangat setuju)	Strongly Agree (Sangat setuju)	Strongly Agree (Sangat setuju)	Strongly Agree (Sangat setuju)	Uncertain (Tidak pasti)	Strongly Agree (Sangat setuju)	Strongly disagree (Sangat tidak setuju)	Strongly disagree (Sangat tidak setuju)	Strongly disagree (Sangat tidak setuju)	Uncertain (Tidak pasti)		Always (Sentiasa)	Often (Seringkali)	Never (Tidak pernah)	Always (Sentiasa)	Always (Sentiasa)	Always (Sentiasa)	Always (Sentiasa)	Always (Sentiasa)	Seldom (Jarang)	Often (Seringkali)	Always (Sentiasa)	Never (Tidak pernah)
Female (Perempuan)	26 - 35	Tertiary (Tamat kolej / universiti)	Yes (Ya)	Vomiting (Muntah),Diarrhoea (Cirit-birit)	Yes (Ya)	Place thermometer in the centre of the thickest part of the food (Letakkan termometer di bahagian tengah makanan yang paling tebal )	I know the food is cooked by checking its visual appearance (Saya tahu makanan tersebut sudah masak melalui penampilan visual)		Yes (Ya)	Yes (Ya)	No (Tidak)	Yes (Ya)	Yes (Ya)	Yes (Ya)	Yes (Ya)	No (Tidak)	Yes (Ya)	Yes (Ya)	Yes (Ya)	No (Tidak)	Strongly Agree (Sangat setuju)	Strongly Agree (Sangat setuju)	Strongly Agree (Sangat setuju)	Strongly Agree (Sangat setuju)	Strongly Agree (Sangat setuju)	Strongly Agree (Sangat setuju)	Strongly Agree (Sangat setuju)	Strongly Agree (Sangat setuju)	Agree (Setuju)	Agree (Setuju)	Disagree (Tidak setuju)	Agree (Setuju)		Always (Sentiasa)	Always (Sentiasa)	Never (Tidak pernah)	Always (Sentiasa)	Always (Sentiasa)	Always (Sentiasa)	Always (Sentiasa)	Always (Sentiasa)	Never (Tidak pernah)	Always (Sentiasa)	Always (Sentiasa)	Always (Sentiasa)
Female (Perempuan)	26 - 35	Tertiary (Tamat kolej / universiti)	No (Tidak)		No (Tidak)	I don’t use a thermometer (Saya tidak guna termometer))	There is no need for a thermometer – I have never experience any food poisoning problems (Tidak perlu termometer - Saya tidak pernah mengalami masalah keracunan makanan)		Yes (Ya)	Yes (Ya)	Yes (Ya)	Yes (Ya)	No (Tidak)	No (Tidak)	No (Tidak)	No (Tidak)	No (Tidak)	Yes (Ya)	Yes (Ya)	No (Tidak)	Agree (Setuju)	Strongly disagree (Sangat tidak setuju)	Strongly Agree (Sangat setuju)	Strongly Agree (Sangat setuju)	Agree (Setuju)	Strongly Agree (Sangat setuju)	Strongly disagree (Sangat tidak setuju)	Strongly Agree (Sangat setuju)	Agree (Setuju)	Strongly disagree (Sangat tidak setuju)	Uncertain (Tidak pasti)	Strongly Agree (Sangat setuju)		Always (Sentiasa)	Often (Seringkali)	Often (Seringkali)	Always (Sentiasa)	Always (Sentiasa)	Always (Sentiasa)	Always (Sentiasa)	Seldom (Jarang)	Never (Tidak pernah)	Never (Tidak pernah)	Never (Tidak pernah)	Never (Tidak pernah)
Male (Lelaki)	26 - 35	Tertiary (Tamat kolej / universiti)	Yes (Ya)	Nausea (Loya),Vomiting (Muntah),Diarrhoea (Cirit-birit),Stomach cramps (Sakit perut),Fever (Demam),Tired (Letih),Aches (Rasa sakit),Headaches (Sakit kepala),Loss of apetite (Hilang selera makan),Others, please state (Lain-lain, sila nyata)	No (Tidak)	I don’t use a thermometer (Saya tidak guna termometer))	I know the food is cooked by checking its visual appearance (Saya tahu makanan tersebut sudah masak melalui penampilan visual)		Yes (Ya)	Yes (Ya)	No (Tidak)	Yes (Ya)	Yes (Ya)	No (Tidak)	Yes (Ya)	No (Tidak)	No (Tidak)	Yes (Ya)	No (Tidak)	No (Tidak)	Disagree (Tidak setuju)	Disagree (Tidak setuju)	Strongly disagree (Sangat tidak setuju)	Strongly disagree (Sangat tidak setuju)	Strongly disagree (Sangat tidak setuju)	Strongly disagree (Sangat tidak setuju)	Disagree (Tidak setuju)	Strongly disagree (Sangat tidak setuju)	Disagree (Tidak setuju)	Disagree (Tidak setuju)	Strongly disagree (Sangat tidak setuju)	Strongly disagree (Sangat tidak setuju)		Always (Sentiasa)	Always (Sentiasa)	Never (Tidak pernah)	Always (Sentiasa)	Always (Sentiasa)	Always (Sentiasa)	Always (Sentiasa)	Always (Sentiasa)	Never (Tidak pernah)	Never (Tidak pernah)	Always (Sentiasa)	Never (Tidak pernah)
Male (Lelaki)	26 - 35	Tertiary (Tamat kolej / universiti)	Yes (Ya)	Nausea (Loya),Vomiting (Muntah),Diarrhoea (Cirit-birit),Stomach cramps (Sakit perut),Fever (Demam)	Yes (Ya)	I don’t use a thermometer (Saya tidak guna termometer))	Troublesome to use it (Leceh untuk menggunakannya)		Yes (Ya)	Yes (Ya)	No (Tidak)	Yes (Ya)	Yes (Ya)	No (Tidak)	Yes (Ya)	No (Tidak)	No (Tidak)	Yes (Ya)	No (Tidak)	No (Tidak)	Strongly disagree (Sangat tidak setuju)	Disagree (Tidak setuju)	Strongly disagree (Sangat tidak setuju)	Strongly disagree (Sangat tidak setuju)	Strongly disagree (Sangat tidak setuju)	Strongly disagree (Sangat tidak setuju)	Disagree (Tidak setuju)	Strongly disagree (Sangat tidak setuju)	Disagree (Tidak setuju)	Disagree (Tidak setuju)	Disagree (Tidak setuju)	Strongly disagree (Sangat tidak setuju)		Always (Sentiasa)	Always (Sentiasa)	Never (Tidak pernah)	Always (Sentiasa)	Sometimes (Kadang-kadang)	Often (Seringkali)	Always (Sentiasa)	Often (Seringkali)	Never (Tidak pernah)	Often (Seringkali)	Often (Seringkali)	Seldom (Jarang)
Male (Lelaki)	26 - 35	Tertiary (Tamat kolej / universiti)	Yes (Ya)	Fever (Demam),Aches (Rasa sakit),Loss of apetite (Hilang selera makan)	Sometimes (Kadang-kadang)	I don’t use a thermometer (Saya tidak guna termometer))	I know the food is cooked by checking its visual appearance (Saya tahu makanan tersebut sudah masak melalui penampilan visual),Other		Yes (Ya)	Yes (Ya)	No (Tidak)	Yes (Ya)	Yes (Ya)	No (Tidak)	Yes (Ya)	No (Tidak)	No (Tidak)	Yes (Ya)	No (Tidak)	No (Tidak)	Agree (Setuju)	Strongly Agree (Sangat setuju)	Strongly Agree (Sangat setuju)	Strongly Agree (Sangat setuju)	Strongly Agree (Sangat setuju)	Strongly Agree (Sangat setuju)	Uncertain (Tidak pasti)	Strongly Agree (Sangat setuju)	Agree (Setuju)	Strongly disagree (Sangat tidak setuju)	Disagree (Tidak setuju)	Agree (Setuju)		Always (Sentiasa)	Always (Sentiasa)	Seldom (Jarang)	Always (Sentiasa)	Always (Sentiasa)	Always (Sentiasa)	Always (Sentiasa)	Never (Tidak pernah)	Never (Tidak pernah)	Seldom (Jarang)	Always (Sentiasa)	Never (Tidak pernah)
Female (Perempuan)	26 - 35	Tertiary (Tamat kolej / universiti)	No (Tidak)		Sometimes (Kadang-kadang)	I don’t use a thermometer (Saya tidak guna termometer))	There is no need for a thermometer – I have never experience any food poisoning problems (Tidak perlu termometer - Saya tidak pernah mengalami masalah keracunan makanan)		Yes (Ya)	Yes (Ya)	No (Tidak)	Yes (Ya)	Yes (Ya)	No (Tidak)	Yes (Ya)	No (Tidak)	Yes (Ya)	Yes (Ya)	Yes (Ya)	No (Tidak)	Strongly disagree (Sangat tidak setuju)	Uncertain (Tidak pasti)	Strongly disagree (Sangat tidak setuju)	Strongly disagree (Sangat tidak setuju)	Strongly disagree (Sangat tidak setuju)	Strongly disagree (Sangat tidak setuju)	Disagree (Tidak setuju)	Strongly disagree (Sangat tidak setuju)	Strongly disagree (Sangat tidak setuju)	Disagree (Tidak setuju)	Disagree (Tidak setuju)	Strongly disagree (Sangat tidak setuju)		Never (Tidak pernah)	Never (Tidak pernah)	Seldom (Jarang)	Never (Tidak pernah)	Never (Tidak pernah)	Never (Tidak pernah)	Never (Tidak pernah)	Seldom (Jarang)	Seldom (Jarang)	Never (Tidak pernah)	Never (Tidak pernah)	Never (Tidak pernah)
Female (Perempuan)	26 - 35	Tertiary (Tamat kolej / universiti)	Yes (Ya)	Nausea (Loya),Vomiting (Muntah),Diarrhoea (Cirit-birit),Fever (Demam),Tired (Letih),Loss of apetite (Hilang selera makan)	Sometimes (Kadang-kadang)	Place thermometer in the centre of the thickest part of the food (Letakkan termometer di bahagian tengah makanan yang paling tebal )	Troublesome to use it (Leceh untuk menggunakannya)		Yes (Ya)	Yes (Ya)	No (Tidak)	Yes (Ya)	Yes (Ya)	No (Tidak)	Yes (Ya)	No (Tidak)	No (Tidak)	No (Tidak)	Yes (Ya)	No (Tidak)	Strongly Agree (Sangat setuju)	Strongly disagree (Sangat tidak setuju)	Strongly Agree (Sangat setuju)	Strongly Agree (Sangat setuju)	Strongly Agree (Sangat setuju)	Strongly Agree (Sangat setuju)	Strongly Agree (Sangat setuju)	Strongly Agree (Sangat setuju)	Strongly disagree (Sangat tidak setuju)	Strongly disagree (Sangat tidak setuju)	Agree (Setuju)	Disagree (Tidak setuju)		Always (Sentiasa)	Always (Sentiasa)	Never (Tidak pernah)	Always (Sentiasa)	Always (Sentiasa)	Always (Sentiasa)	Always (Sentiasa)	Often (Seringkali)	Seldom (Jarang)	Never (Tidak pernah)	Sometimes (Kadang-kadang)	Seldom (Jarang)
Male (Lelaki)	26 - 35	Tertiary (Tamat kolej / universiti)	No (Tidak)		Yes (Ya)	Place thermometer in the centre of the thickest part of the food (Letakkan termometer di bahagian tengah makanan yang paling tebal )			Yes (Ya)	Yes (Ya)	No (Tidak)	Yes (Ya)	Yes (Ya)	No (Tidak)	Yes (Ya)	No (Tidak)	No (Tidak)	No (Tidak)	Yes (Ya)	No (Tidak)	Agree (Setuju)	Uncertain (Tidak pasti)	Agree (Setuju)	Agree (Setuju)	Agree (Setuju)	Agree (Setuju)	Disagree (Tidak setuju)	Agree (Setuju)	Agree (Setuju)	Disagree (Tidak setuju)	Agree (Setuju)	Disagree (Tidak setuju)		Often (Seringkali)	Always (Sentiasa)	Often (Seringkali)	Often (Seringkali)	Often (Seringkali)	Often (Seringkali)	Often (Seringkali)	Often (Seringkali)	Seldom (Jarang)	Seldom (Jarang)	Seldom (Jarang)	Seldom (Jarang)
Male (Lelaki)	26 - 35	Tertiary (Tamat kolej / universiti)	Yes (Ya)	Vomiting (Muntah),Diarrhoea (Cirit-birit),Stomach cramps (Sakit perut),Fever (Demam),Tired (Letih),Aches (Rasa sakit),Headaches (Sakit kepala),Loss of apetite (Hilang selera makan)	Yes (Ya)	I don’t use a thermometer (Saya tidak guna termometer))	I know the food is cooked by checking its visual appearance (Saya tahu makanan tersebut sudah masak melalui penampilan visual)		Yes (Ya)	Yes (Ya)	Yes (Ya)	Yes (Ya)	Yes (Ya)	No (Tidak)	Yes (Ya)	No (Tidak)	Yes (Ya)	Yes (Ya)	Yes (Ya)	No (Tidak)	Strongly Agree (Sangat setuju)	Uncertain (Tidak pasti)	Strongly Agree (Sangat setuju)	Strongly Agree (Sangat setuju)	Strongly Agree (Sangat setuju)	Strongly disagree (Sangat tidak setuju)	Strongly disagree (Sangat tidak setuju)	Strongly Agree (Sangat setuju)	Disagree (Tidak setuju)	Strongly disagree (Sangat tidak setuju)	Uncertain (Tidak pasti)	Uncertain (Tidak pasti)		Often (Seringkali)	Often (Seringkali)	Always (Sentiasa)	Always (Sentiasa)	Always (Sentiasa)	Always (Sentiasa)	Always (Sentiasa)	Sometimes (Kadang-kadang)	Sometimes (Kadang-kadang)	Seldom (Jarang)	Always (Sentiasa)	Never (Tidak pernah)
Female (Perempuan)	26 - 35	Tertiary (Tamat kolej / universiti)	Uncertain (Tidak pasti)		Sometimes (Kadang-kadang)	I don’t use a thermometer (Saya tidak guna termometer))	I know the food is cooked by checking its visual appearance (Saya tahu makanan tersebut sudah masak melalui penampilan visual)		Yes (Ya)	Yes (Ya)	No (Tidak)	Yes (Ya)	Yes (Ya)	Uncertain (Tidak pasti)	No (Tidak)	No (Tidak)	Yes (Ya)	Yes (Ya)	Yes (Ya)	No (Tidak)	Uncertain (Tidak pasti)	Agree (Setuju)	Agree (Setuju)	Strongly Agree (Sangat setuju)	Strongly Agree (Sangat setuju)	Agree (Setuju)	Strongly disagree (Sangat tidak setuju)	Agree (Setuju)	Strongly disagree (Sangat tidak setuju)	Strongly disagree (Sangat tidak setuju)	Disagree (Tidak setuju)	Agree (Setuju)		Often (Seringkali)	Always (Sentiasa)	Never (Tidak pernah)	Often (Seringkali)	Always (Sentiasa)	Always (Sentiasa)	Sometimes (Kadang-kadang)	Often (Seringkali)	Never (Tidak pernah)	Often (Seringkali)	Often (Seringkali)	Seldom (Jarang)
Female (Perempuan)	26 - 35	Tertiary (Tamat kolej / universiti)	Yes (Ya)	Vomiting (Muntah),Stomach cramps (Sakit perut),Fever (Demam),Aches (Rasa sakit),Chills (Menggigil),Headaches (Sakit kepala),Loss of apetite (Hilang selera makan)	Sometimes (Kadang-kadang)	I don’t use a thermometer (Saya tidak guna termometer))	It can be a source of contamination (Ia boleh menjadi sumber pencemaran)		Yes (Ya)	Yes (Ya)	No (Tidak)	Yes (Ya)	Yes (Ya)	No (Tidak)	Yes (Ya)	No (Tidak)	Yes (Ya)	Yes (Ya)	No (Tidak)	No (Tidak)	Agree (Setuju)	Uncertain (Tidak pasti)	Strongly Agree (Sangat setuju)	Strongly Agree (Sangat setuju)	Strongly Agree (Sangat setuju)	Uncertain (Tidak pasti)	Strongly disagree (Sangat tidak setuju)	Strongly Agree (Sangat setuju)	Uncertain (Tidak pasti)	Strongly disagree (Sangat tidak setuju)	Strongly disagree (Sangat tidak setuju)	Agree (Setuju)		Always (Sentiasa)	Always (Sentiasa)	Never (Tidak pernah)	Always (Sentiasa)	Always (Sentiasa)	Always (Sentiasa)	Always (Sentiasa)	Always (Sentiasa)	Never (Tidak pernah)	Sometimes (Kadang-kadang)	Always (Sentiasa)	Never (Tidak pernah)
Female (Perempuan)	26 - 35	Tertiary (Tamat kolej / universiti)	Yes (Ya)	Vomiting (Muntah),Diarrhoea (Cirit-birit),Stomach cramps (Sakit perut),Loss of apetite (Hilang selera makan)	Sometimes (Kadang-kadang)	I don’t use a thermometer (Saya tidak guna termometer))	I know the food is cooked by checking its visual appearance (Saya tahu makanan tersebut sudah masak melalui penampilan visual),Troublesome to use it (Leceh untuk menggunakannya),Other people do not use it (Orang lain tidak menggunakannya)		Yes (Ya)	Yes (Ya)	No (Tidak)	Yes (Ya)	Yes (Ya)	Uncertain (Tidak pasti)	Yes (Ya)	No (Tidak)	No (Tidak)	Yes (Ya)	Yes (Ya)	Uncertain (Tidak pasti)	Strongly disagree (Sangat tidak setuju)	Disagree (Tidak setuju)	Strongly Agree (Sangat setuju)	Strongly Agree (Sangat setuju)	Strongly Agree (Sangat setuju)	Strongly Agree (Sangat setuju)	Strongly disagree (Sangat tidak setuju)	Agree (Setuju)	Strongly disagree (Sangat tidak setuju)	Disagree (Tidak setuju)	Strongly disagree (Sangat tidak setuju)	Agree (Setuju)		Sometimes (Kadang-kadang)	Often (Seringkali)	Never (Tidak pernah)	Always (Sentiasa)	Always (Sentiasa)	Often (Seringkali)	Always (Sentiasa)	Always (Sentiasa)	Never (Tidak pernah)	Seldom (Jarang)	Always (Sentiasa)	Often (Seringkali)
Female (Perempuan)	26 - 35	Tertiary (Tamat kolej / universiti)	Yes (Ya)	Nausea (Loya),Vomiting (Muntah),Diarrhoea (Cirit-birit),Stomach cramps (Sakit perut),Headaches (Sakit kepala),Loss of apetite (Hilang selera makan)	Sometimes (Kadang-kadang)	I don’t use a thermometer (Saya tidak guna termometer))	I know the food is cooked by checking its visual appearance (Saya tahu makanan tersebut sudah masak melalui penampilan visual)		Yes (Ya)	Yes (Ya)	No (Tidak)	Yes (Ya)	No (Tidak)	No (Tidak)	Yes (Ya)	No (Tidak)	No (Tidak)	Yes (Ya)	Yes (Ya)	No (Tidak)	Agree (Setuju)	Strongly disagree (Sangat tidak setuju)	Agree (Setuju)	Strongly Agree (Sangat setuju)	Strongly Agree (Sangat setuju)	Agree (Setuju)	Strongly disagree (Sangat tidak setuju)	Strongly Agree (Sangat setuju)	Disagree (Tidak setuju)	Strongly disagree (Sangat tidak setuju)	Disagree (Tidak setuju)	Agree (Setuju)		Always (Sentiasa)	Always (Sentiasa)	Never (Tidak pernah)	Always (Sentiasa)	Always (Sentiasa)	Always (Sentiasa)	Always (Sentiasa)	Always (Sentiasa)	Seldom (Jarang)	Never (Tidak pernah)	Often (Seringkali)	Seldom (Jarang)
Female (Perempuan)	26 - 35	Tertiary (Tamat kolej / universiti)	Yes (Ya)	Vomiting (Muntah),Diarrhoea (Cirit-birit),Stomach cramps (Sakit perut)	Yes (Ya)	I don’t use a thermometer (Saya tidak guna termometer))	I know the food is cooked by checking its visual appearance (Saya tahu makanan tersebut sudah masak melalui penampilan visual)		Yes (Ya)	Yes (Ya)	No (Tidak)	Yes (Ya)	Yes (Ya)	Uncertain (Tidak pasti)	Yes (Ya)	No (Tidak)	No (Tidak)	No (Tidak)	Uncertain (Tidak pasti)	No (Tidak)	Strongly Agree (Sangat setuju)	Agree (Setuju)	Agree (Setuju)	Strongly Agree (Sangat setuju)	Agree (Setuju)	Agree (Setuju)	Strongly disagree (Sangat tidak setuju)	Agree (Setuju)	Strongly Agree (Sangat setuju)	Strongly disagree (Sangat tidak setuju)	Uncertain (Tidak pasti)	Uncertain (Tidak pasti)		Always (Sentiasa)	Always (Sentiasa)	Never (Tidak pernah)	Always (Sentiasa)	Always (Sentiasa)	Always (Sentiasa)	Always (Sentiasa)	Always (Sentiasa)	Never (Tidak pernah)	Sometimes (Kadang-kadang)	Often (Seringkali)	Never (Tidak pernah)
Female (Perempuan)	26 - 35	Tertiary (Tamat kolej / universiti)	No (Tidak)		Sometimes (Kadang-kadang)	I don’t use a thermometer (Saya tidak guna termometer))	Troublesome to use it (Leceh untuk menggunakannya)		Yes (Ya)	Yes (Ya)	Yes (Ya)	Yes (Ya)	Uncertain (Tidak pasti)	Uncertain (Tidak pasti)	Yes (Ya)	Uncertain (Tidak pasti)	No (Tidak)	Yes (Ya)	Uncertain (Tidak pasti)	Uncertain (Tidak pasti)	Strongly disagree (Sangat tidak setuju)	Disagree (Tidak setuju)	Strongly disagree (Sangat tidak setuju)	Strongly disagree (Sangat tidak setuju)	Strongly disagree (Sangat tidak setuju)	Strongly disagree (Sangat tidak setuju)	Disagree (Tidak setuju)	Strongly disagree (Sangat tidak setuju)	Disagree (Tidak setuju)	Disagree (Tidak setuju)	Disagree (Tidak setuju)	Strongly disagree (Sangat tidak setuju)		Often (Seringkali)	Often (Seringkali)	Always (Sentiasa)	Often (Seringkali)	Always (Sentiasa)	Often (Seringkali)	Always (Sentiasa)	Never (Tidak pernah)	Seldom (Jarang)	Never (Tidak pernah)	Often (Seringkali)	Often (Seringkali)
Male (Lelaki)	26 - 35	Tertiary (Tamat kolej / universiti)	Yes (Ya)	Vomiting (Muntah),Diarrhoea (Cirit-birit),Stomach cramps (Sakit perut),Fever (Demam),Tired (Letih),Aches (Rasa sakit),Chills (Menggigil),Headaches (Sakit kepala),Others, please state (Lain-lain, sila nyata)	Sometimes (Kadang-kadang)	Place thermometer in the centre of the thickest part of the food (Letakkan termometer di bahagian tengah makanan yang paling tebal ),I don’t use a thermometer (Saya tidak guna termometer))	Troublesome to use it (Leceh untuk menggunakannya)		Yes (Ya)	Yes (Ya)	No (Tidak)	Yes (Ya)	Yes (Ya)	Yes (Ya)	Yes (Ya)	No (Tidak)	No (Tidak)	Yes (Ya)	No (Tidak)	No (Tidak)	Strongly Agree (Sangat setuju)	Agree (Setuju)	Strongly Agree (Sangat setuju)	Strongly Agree (Sangat setuju)	Strongly Agree (Sangat setuju)	Uncertain (Tidak pasti)	Strongly Agree (Sangat setuju)	Strongly Agree (Sangat setuju)	Strongly disagree (Sangat tidak setuju)	Strongly disagree (Sangat tidak setuju)	Disagree (Tidak setuju)	Agree (Setuju)		Always (Sentiasa)	Always (Sentiasa)	Never (Tidak pernah)	Often (Seringkali)	Always (Sentiasa)	Often (Seringkali)	Often (Seringkali)	Seldom (Jarang)	Never (Tidak pernah)	Seldom (Jarang)	Sometimes (Kadang-kadang)	Never (Tidak pernah)
Female (Perempuan)	26 - 35	Tertiary (Tamat kolej / universiti)	No (Tidak)		No (Tidak)	Place thermometer on top of food (Letakkan termometer di atas makanan)			Yes (Ya)	Yes (Ya)	No (Tidak)	No (Tidak)	Uncertain (Tidak pasti)	No (Tidak)	Yes (Ya)	Uncertain (Tidak pasti)	No (Tidak)	Yes (Ya)	Yes (Ya)	No (Tidak)	Agree (Setuju)	Disagree (Tidak setuju)	Agree (Setuju)	Agree (Setuju)	Agree (Setuju)	Agree (Setuju)	Agree (Setuju)	Agree (Setuju)	Disagree (Tidak setuju)	Disagree (Tidak setuju)	Agree (Setuju)	Agree (Setuju)		Always (Sentiasa)	Always (Sentiasa)	Never (Tidak pernah)	Often (Seringkali)	Always (Sentiasa)	Always (Sentiasa)	Often (Seringkali)	Often (Seringkali)	Often (Seringkali)	Seldom (Jarang)	Often (Seringkali)	Often (Seringkali)
Male (Lelaki)	26 - 35	Tertiary (Tamat kolej / universiti)	Uncertain (Tidak pasti)		No (Tidak)	I don’t use a thermometer (Saya tidak guna termometer))	I know the food is cooked by checking its visual appearance (Saya tahu makanan tersebut sudah masak melalui penampilan visual)		Yes (Ya)	Yes (Ya)	Yes (Ya)	Yes (Ya)	Uncertain (Tidak pasti)	Uncertain (Tidak pasti)	Yes (Ya)	No (Tidak)	No (Tidak)	Yes (Ya)	Yes (Ya)	No (Tidak)	Agree (Setuju)	Disagree (Tidak setuju)	Agree (Setuju)	Agree (Setuju)	Agree (Setuju)	Uncertain (Tidak pasti)	Disagree (Tidak setuju)	Agree (Setuju)	Disagree (Tidak setuju)	Disagree (Tidak setuju)	Disagree (Tidak setuju)	Agree (Setuju)		Often (Seringkali)	Seldom (Jarang)	Sometimes (Kadang-kadang)	Often (Seringkali)	Always (Sentiasa)	Sometimes (Kadang-kadang)	Always (Sentiasa)	Sometimes (Kadang-kadang)	Never (Tidak pernah)	Sometimes (Kadang-kadang)	Often (Seringkali)	Sometimes (Kadang-kadang)
Female (Perempuan)	26 - 35	Tertiary (Tamat kolej / universiti)	Yes (Ya)	Diarrhoea (Cirit-birit),Stomach cramps (Sakit perut)	Sometimes (Kadang-kadang)	Place thermometer in the centre of the thickest part of the food (Letakkan termometer di bahagian tengah makanan yang paling tebal )	Do not know how to use it (Tidak tahu bagaimana menggunakannya)		Yes (Ya)	Yes (Ya)	Uncertain (Tidak pasti)	Yes (Ya)	Uncertain (Tidak pasti)	Yes (Ya)	Yes (Ya)	No (Tidak)	No (Tidak)	Uncertain (Tidak pasti)	Yes (Ya)	No (Tidak)	Agree (Setuju)	Strongly Agree (Sangat setuju)	Agree (Setuju)	Agree (Setuju)	Agree (Setuju)	Agree (Setuju)	Uncertain (Tidak pasti)	Agree (Setuju)	Uncertain (Tidak pasti)	Disagree (Tidak setuju)	Uncertain (Tidak pasti)	Uncertain (Tidak pasti)		Often (Seringkali)	Always (Sentiasa)	Seldom (Jarang)	Often (Seringkali)	Often (Seringkali)	Never (Tidak pernah)	Often (Seringkali)	Often (Seringkali)	Always (Sentiasa)	Always (Sentiasa)	Always (Sentiasa)	Sometimes (Kadang-kadang)
Female (Perempuan)	26 - 35	Tertiary (Tamat kolej / universiti)	Yes (Ya)	Nausea (Loya),Vomiting (Muntah),Diarrhoea (Cirit-birit),Stomach cramps (Sakit perut),Fever (Demam),Tired (Letih),Loss of apetite (Hilang selera makan)	Sometimes (Kadang-kadang)	Place thermometer in the centre of the thickest part of the food (Letakkan termometer di bahagian tengah makanan yang paling tebal )	I know the food is cooked by checking its visual appearance (Saya tahu makanan tersebut sudah masak melalui penampilan visual)		Yes (Ya)	Yes (Ya)	No (Tidak)	Yes (Ya)	Yes (Ya)	No (Tidak)	Yes (Ya)	No (Tidak)	Yes (Ya)	Yes (Ya)	Yes (Ya)	No (Tidak)	Strongly Agree (Sangat setuju)	Uncertain (Tidak pasti)	Strongly Agree (Sangat setuju)	Strongly Agree (Sangat setuju)	Strongly Agree (Sangat setuju)	Strongly Agree (Sangat setuju)	Uncertain (Tidak pasti)	Strongly Agree (Sangat setuju)	Strongly disagree (Sangat tidak setuju)	Strongly disagree (Sangat tidak setuju)	Agree (Setuju)	Disagree (Tidak setuju)		Always (Sentiasa)	Never (Tidak pernah)	Never (Tidak pernah)	Always (Sentiasa)	Always (Sentiasa)	Always (Sentiasa)	Always (Sentiasa)	Always (Sentiasa)	Never (Tidak pernah)	Always (Sentiasa)	Always (Sentiasa)	Never (Tidak pernah)
Female (Perempuan)	26 - 35	Tertiary (Tamat kolej / universiti)	Yes (Ya)	Vomiting (Muntah)	Sometimes (Kadang-kadang)	I don’t use a thermometer (Saya tidak guna termometer))	I know the food is cooked by checking its visual appearance (Saya tahu makanan tersebut sudah masak melalui penampilan visual)		Yes (Ya)	Yes (Ya)	No (Tidak)	Yes (Ya)	Yes (Ya)	Uncertain (Tidak pasti)	Yes (Ya)	No (Tidak)	Uncertain (Tidak pasti)	Yes (Ya)	Yes (Ya)	No (Tidak)	Strongly Agree (Sangat setuju)	Strongly Agree (Sangat setuju)	Strongly Agree (Sangat setuju)	Strongly Agree (Sangat setuju)	Strongly Agree (Sangat setuju)	Uncertain (Tidak pasti)	Strongly disagree (Sangat tidak setuju)	Strongly Agree (Sangat setuju)	Disagree (Tidak setuju)	Strongly disagree (Sangat tidak setuju)	Uncertain (Tidak pasti)	Agree (Setuju)		Always (Sentiasa)	Always (Sentiasa)	Never (Tidak pernah)	Often (Seringkali)	Always (Sentiasa)	Always (Sentiasa)	Always (Sentiasa)	Always (Sentiasa)	Seldom (Jarang)	Seldom (Jarang)	Often (Seringkali)	Seldom (Jarang)
Male (Lelaki)	26 - 35	Tertiary (Tamat kolej / universiti)	Yes (Ya)	Vomiting (Muntah),Diarrhoea (Cirit-birit),Stomach cramps (Sakit perut)	Sometimes (Kadang-kadang)	I don’t use a thermometer (Saya tidak guna termometer))	I know the food is cooked by checking its visual appearance (Saya tahu makanan tersebut sudah masak melalui penampilan visual)		Yes (Ya)	Yes (Ya)	No (Tidak)	Yes (Ya)	Yes (Ya)	No (Tidak)	Yes (Ya)	No (Tidak)	No (Tidak)	Uncertain (Tidak pasti)	Yes (Ya)	Uncertain (Tidak pasti)	Agree (Setuju)	Agree (Setuju)	Agree (Setuju)	Agree (Setuju)	Agree (Setuju)	Agree (Setuju)	Uncertain (Tidak pasti)	Agree (Setuju)	Uncertain (Tidak pasti)	Disagree (Tidak setuju)	Uncertain (Tidak pasti)	Uncertain (Tidak pasti)		Often (Seringkali)	Always (Sentiasa)	Never (Tidak pernah)	Always (Sentiasa)	Always (Sentiasa)	Always (Sentiasa)	Always (Sentiasa)	Sometimes (Kadang-kadang)	Sometimes (Kadang-kadang)	Sometimes (Kadang-kadang)	Often (Seringkali)	Never (Tidak pernah)
Male (Lelaki)	26 - 35	Tertiary (Tamat kolej / universiti)	No (Tidak)		Yes (Ya)	I don’t use a thermometer (Saya tidak guna termometer))	Do not know how to use it (Tidak tahu bagaimana menggunakannya),Other		Yes (Ya)	No (Tidak)	No (Tidak)	Yes (Ya)	Yes (Ya)	Uncertain (Tidak pasti)	Yes (Ya)	No (Tidak)	No (Tidak)	Yes (Ya)	Yes (Ya)	No (Tidak)	Agree (Setuju)	Uncertain (Tidak pasti)	Agree (Setuju)	Agree (Setuju)	Strongly Agree (Sangat setuju)	Uncertain (Tidak pasti)	Strongly Agree (Sangat setuju)	Agree (Setuju)	Strongly disagree (Sangat tidak setuju)	Strongly disagree (Sangat tidak setuju)	Uncertain (Tidak pasti)	Agree (Setuju)		Always (Sentiasa)	Often (Seringkali)	Never (Tidak pernah)	Always (Sentiasa)	Often (Seringkali)	Always (Sentiasa)	Often (Seringkali)	Seldom (Jarang)	Seldom (Jarang)	Seldom (Jarang)	Often (Seringkali)	Sometimes (Kadang-kadang)
Male (Lelaki)	26 - 35	Tertiary (Tamat kolej / universiti)	No (Tidak)		No (Tidak)	I don’t use a thermometer (Saya tidak guna termometer))	There is no need for a thermometer – I have never experience any food poisoning problems (Tidak perlu termometer - Saya tidak pernah mengalami masalah keracunan makanan)		Yes (Ya)	Yes (Ya)	No (Tidak)	Yes (Ya)	Yes (Ya)	No (Tidak)	Yes (Ya)	No (Tidak)	Yes (Ya)	Yes (Ya)	Uncertain (Tidak pasti)	Uncertain (Tidak pasti)	Agree (Setuju)	Uncertain (Tidak pasti)	Agree (Setuju)	Agree (Setuju)	Agree (Setuju)	Uncertain (Tidak pasti)	Uncertain (Tidak pasti)	Agree (Setuju)	Uncertain (Tidak pasti)	Disagree (Tidak setuju)	Uncertain (Tidak pasti)	Uncertain (Tidak pasti)		Often (Seringkali)	Often (Seringkali)	Never (Tidak pernah)	Often (Seringkali)	Sometimes (Kadang-kadang)	Often (Seringkali)	Often (Seringkali)	Often (Seringkali)	Seldom (Jarang)	Sometimes (Kadang-kadang)	Sometimes (Kadang-kadang)	Seldom (Jarang)
Female (Perempuan)	26 - 35	Tertiary (Tamat kolej / universiti)	Yes (Ya)	Vomiting (Muntah),Fever (Demam),Chills (Menggigil),Loss of apetite (Hilang selera makan)	Sometimes (Kadang-kadang)	I don’t use a thermometer (Saya tidak guna termometer))	I know the food is cooked by checking its visual appearance (Saya tahu makanan tersebut sudah masak melalui penampilan visual)		Yes (Ya)	Yes (Ya)	No (Tidak)	Yes (Ya)	Yes (Ya)	Uncertain (Tidak pasti)	Yes (Ya)	No (Tidak)	No (Tidak)	Yes (Ya)	Uncertain (Tidak pasti)	No (Tidak)	Agree (Setuju)	Uncertain (Tidak pasti)	Agree (Setuju)	Strongly Agree (Sangat setuju)	Strongly Agree (Sangat setuju)	Agree (Setuju)	Uncertain (Tidak pasti)	Strongly Agree (Sangat setuju)	Strongly disagree (Sangat tidak setuju)	Disagree (Tidak setuju)	Uncertain (Tidak pasti)	Uncertain (Tidak pasti)		Sometimes (Kadang-kadang)	Always (Sentiasa)	Never (Tidak pernah)	Always (Sentiasa)	Always (Sentiasa)	Sometimes (Kadang-kadang)	Always (Sentiasa)	Often (Seringkali)	Never (Tidak pernah)	Sometimes (Kadang-kadang)	Always (Sentiasa)	Sometimes (Kadang-kadang)
Male (Lelaki)	26 - 35	Tertiary (Tamat kolej / universiti)	No (Tidak)		Sometimes (Kadang-kadang)	I don’t use a thermometer (Saya tidak guna termometer))	There is no need for a thermometer – I have never experience any food poisoning problems (Tidak perlu termometer - Saya tidak pernah mengalami masalah keracunan makanan)		Yes (Ya)	Yes (Ya)	No (Tidak)	Yes (Ya)	Yes (Ya)	Uncertain (Tidak pasti)	Yes (Ya)	No (Tidak)	Uncertain (Tidak pasti)	Yes (Ya)	Uncertain (Tidak pasti)	No (Tidak)	Strongly disagree (Sangat tidak setuju)	Disagree (Tidak setuju)	Strongly disagree (Sangat tidak setuju)	Strongly disagree (Sangat tidak setuju)	Uncertain (Tidak pasti)	Uncertain (Tidak pasti)	Uncertain (Tidak pasti)	Strongly disagree (Sangat tidak setuju)	Disagree (Tidak setuju)	Disagree (Tidak setuju)	Uncertain (Tidak pasti)	Strongly disagree (Sangat tidak setuju)		Always (Sentiasa)	Always (Sentiasa)	Never (Tidak pernah)	Always (Sentiasa)	Always (Sentiasa)	Always (Sentiasa)	Always (Sentiasa)	Always (Sentiasa)	Never (Tidak pernah)	Never (Tidak pernah)	Often (Seringkali)	Often (Seringkali)
Female (Perempuan)	26 - 35	Tertiary (Tamat kolej / universiti)	Yes (Ya)	Vomiting (Muntah),Diarrhoea (Cirit-birit),Stomach cramps (Sakit perut),Fever (Demam),Tired (Letih),Aches (Rasa sakit),Chills (Menggigil),Loss of apetite (Hilang selera makan)	Sometimes (Kadang-kadang)	I don’t use a thermometer (Saya tidak guna termometer))	Troublesome to use it (Leceh untuk menggunakannya)		Yes (Ya)	Yes (Ya)	Uncertain (Tidak pasti)	Yes (Ya)	Yes (Ya)	No (Tidak)	Yes (Ya)	No (Tidak)	No (Tidak)	No (Tidak)	Yes (Ya)	No (Tidak)	Strongly Agree (Sangat setuju)	Strongly Agree (Sangat setuju)	Strongly Agree (Sangat setuju)	Strongly Agree (Sangat setuju)	Strongly Agree (Sangat setuju)	Uncertain (Tidak pasti)	Strongly Agree (Sangat setuju)	Strongly Agree (Sangat setuju)	Strongly disagree (Sangat tidak setuju)	Strongly disagree (Sangat tidak setuju)	Uncertain (Tidak pasti)	Strongly disagree (Sangat tidak setuju)		Always (Sentiasa)	Always (Sentiasa)	Never (Tidak pernah)	Always (Sentiasa)	Always (Sentiasa)	Sometimes (Kadang-kadang)	Always (Sentiasa)	Always (Sentiasa)	Seldom (Jarang)	Sometimes (Kadang-kadang)	Sometimes (Kadang-kadang)	Never (Tidak pernah)
Female (Perempuan)	26 - 35	Tertiary (Tamat kolej / universiti)	Yes (Ya)	Vomiting (Muntah),Diarrhoea (Cirit-birit),Stomach cramps (Sakit perut)	Sometimes (Kadang-kadang)	I don’t use a thermometer (Saya tidak guna termometer))	I know the food is cooked by checking its visual appearance (Saya tahu makanan tersebut sudah masak melalui penampilan visual)		Yes (Ya)	Yes (Ya)	No (Tidak)	Yes (Ya)	Yes (Ya)	Uncertain (Tidak pasti)	Yes (Ya)	No (Tidak)	No (Tidak)	Yes (Ya)	Yes (Ya)	Yes (Ya)	Agree (Setuju)	Agree (Setuju)	Agree (Setuju)	Agree (Setuju)	Agree (Setuju)	Uncertain (Tidak pasti)	Strongly disagree (Sangat tidak setuju)	Agree (Setuju)	Agree (Setuju)	Strongly disagree (Sangat tidak setuju)	Disagree (Tidak setuju)	Agree (Setuju)		Always (Sentiasa)	Often (Seringkali)	Never (Tidak pernah)	Often (Seringkali)	Always (Sentiasa)	Always (Sentiasa)	Always (Sentiasa)	Often (Seringkali)	Often (Seringkali)	Always (Sentiasa)	Always (Sentiasa)	Often (Seringkali)
Female (Perempuan)	26 - 35	Tertiary (Tamat kolej / universiti)	Uncertain (Tidak pasti)		No (Tidak)	I don’t use a thermometer (Saya tidak guna termometer))	I know the food is cooked by checking its visual appearance (Saya tahu makanan tersebut sudah masak melalui penampilan visual)		Yes (Ya)	Yes (Ya)	No (Tidak)	Yes (Ya)	Yes (Ya)	Yes (Ya)	No (Tidak)	No (Tidak)	No (Tidak)	Yes (Ya)	Yes (Ya)	No (Tidak)	Strongly Agree (Sangat setuju)	Uncertain (Tidak pasti)	Agree (Setuju)	Strongly Agree (Sangat setuju)	Strongly Agree (Sangat setuju)	Agree (Setuju)	Strongly disagree (Sangat tidak setuju)	Agree (Setuju)	Disagree (Tidak setuju)	Strongly disagree (Sangat tidak setuju)	Uncertain (Tidak pasti)	Agree (Setuju)		Always (Sentiasa)	Always (Sentiasa)	Sometimes (Kadang-kadang)	Always (Sentiasa)	Often (Seringkali)	Always (Sentiasa)	Always (Sentiasa)	Always (Sentiasa)	Never (Tidak pernah)	Often (Seringkali)	Often (Seringkali)	Sometimes (Kadang-kadang)
Male (Lelaki)	26 - 35	Tertiary (Tamat kolej / universiti)	Yes (Ya)	Nausea (Loya),Vomiting (Muntah),Diarrhoea (Cirit-birit),Stomach cramps (Sakit perut),Fever (Demam),Tired (Letih),Chills (Menggigil),Headaches (Sakit kepala),Loss of apetite (Hilang selera makan)	Sometimes (Kadang-kadang)	Place thermometer on side of food (Letakkan termometer di sebelah makanan)),I don’t use a thermometer (Saya tidak guna termometer))	It can be a source of contamination (Ia boleh menjadi sumber pencemaran)		Yes (Ya)	Yes (Ya)	No (Tidak)	Yes (Ya)	Yes (Ya)	No (Tidak)	No (Tidak)	Yes (Ya)	No (Tidak)	No (Tidak)	Yes (Ya)	No (Tidak)	Agree (Setuju)	Disagree (Tidak setuju)	Agree (Setuju)	Agree (Setuju)	Agree (Setuju)	Agree (Setuju)	Disagree (Tidak setuju)	Agree (Setuju)	Disagree (Tidak setuju)	Disagree (Tidak setuju)	Disagree (Tidak setuju)	Disagree (Tidak setuju)		Always (Sentiasa)	Often (Seringkali)	Never (Tidak pernah)	Always (Sentiasa)	Always (Sentiasa)	Always (Sentiasa)	Always (Sentiasa)	Always (Sentiasa)	Seldom (Jarang)	Seldom (Jarang)	Seldom (Jarang)	Seldom (Jarang)
Female (Perempuan)	26 - 35	Tertiary (Tamat kolej / universiti)	No (Tidak)		No (Tidak)	I don’t use a thermometer (Saya tidak guna termometer))	Troublesome to use it (Leceh untuk menggunakannya)		Yes (Ya)	Yes (Ya)	No (Tidak)	Yes (Ya)	Uncertain (Tidak pasti)	Uncertain (Tidak pasti)	Yes (Ya)	No (Tidak)	No (Tidak)	Yes (Ya)	No (Tidak)	No (Tidak)	Strongly Agree (Sangat setuju)	Uncertain (Tidak pasti)	Strongly Agree (Sangat setuju)	Strongly Agree (Sangat setuju)	Strongly Agree (Sangat setuju)	Strongly Agree (Sangat setuju)	Uncertain (Tidak pasti)	Strongly Agree (Sangat setuju)	Strongly disagree (Sangat tidak setuju)	Strongly Agree (Sangat setuju)	Uncertain (Tidak pasti)	Agree (Setuju)		Always (Sentiasa)	Always (Sentiasa)	Seldom (Jarang)	Often (Seringkali)	Always (Sentiasa)	Sometimes (Kadang-kadang)	Always (Sentiasa)	Often (Seringkali)	Seldom (Jarang)	Often (Seringkali)	Often (Seringkali)	Never (Tidak pernah)
Male (Lelaki)	46 - 55	Tertiary (Tamat kolej / universiti)	Yes (Ya)	Diarrhoea (Cirit-birit),Stomach cramps (Sakit perut),Aches (Rasa sakit)	No (Tidak)	I don’t use a thermometer (Saya tidak guna termometer))	Other people do not use it (Orang lain tidak menggunakannya)		Yes (Ya)	Yes (Ya)	No (Tidak)	Yes (Ya)	Yes (Ya)	No (Tidak)	No (Tidak)	No (Tidak)	No (Tidak)	Yes (Ya)	Yes (Ya)	No (Tidak)	Strongly disagree (Sangat tidak setuju)	Strongly disagree (Sangat tidak setuju)	Strongly disagree (Sangat tidak setuju)	Strongly disagree (Sangat tidak setuju)	Strongly disagree (Sangat tidak setuju)	Strongly disagree (Sangat tidak setuju)	Disagree (Tidak setuju)	Strongly disagree (Sangat tidak setuju)	Disagree (Tidak setuju)	Disagree (Tidak setuju)	Strongly disagree (Sangat tidak setuju)	Strongly disagree (Sangat tidak setuju)		Never (Tidak pernah)	Never (Tidak pernah)	Seldom (Jarang)	Never (Tidak pernah)	Never (Tidak pernah)	Never (Tidak pernah)	Never (Tidak pernah)	Seldom (Jarang)	Seldom (Jarang)	Never (Tidak pernah)	Never (Tidak pernah)	Seldom (Jarang)
[truncated: 417 more rows]
